# Supplementary material for: Resilience of three-dimensional sinusoidal networks in liver tissue
Source: PLoS Comput Biol. 2020 Jun 29;16(6):e1007965. doi: 10.1371/journal.pcbi.1007965 (PMC7351228; doi:10.1371/journal.pcbi.1007965)
Supplement: S1 Data — The supporting data file is a zip-archive containing for three sinusoidal networks ASCII files with node positions of branch points, adjacency matrices and edge weights, respectively, as well as a file ‘readme.txt’ with information on the data format. The sinusoidal networks correspond to experimental data sets of adult murine liver tissue originally described in [14]. All three network sekeletons were processed as described in the main text. (ZIP) [file pcbi.1007965.s002.zip]

Archive with 10 entries (10 files):
- exp1_adjaceny_matrix.txt
- exp1_node_positions.txt
- exp1_weight_matrix.txt
- exp2_adjaceny_matrix.txt
- exp2_node_positions.txt
- exp2_weight_matrix.txt
- exp3_adjaceny_matrix.txt
- exp3_node_positions.txt
- exp3_weight_matrix.txt
- readme.txt
