# Supplementary material for: Resilience of three-dimensional sinusoidal networks in liver tissue
Source: PLoS Comput Biol. 2020 Jun 29;16(6):e1007965. doi: 10.1371/journal.pcbi.1007965 (PMC7351228; doi:10.1371/journal.pcbi.1007965)
Supplement: S1 Data — The supporting data file is a zip-archive containing for three sinusoidal networks ASCII files with node positions of branch points, adjacency matrices and edge weights, respectively, as well as a file ‘readme.txt’ with information on the data format. The sinusoidal networks correspond to experimental data sets of adult murine liver tissue originally described in [14]. All three network sekeletons were processed as described in the main text. (ZIP) [file pcbi.1007965.s002.zip › exp1_node_positions.txt]

   1.5855000e+02   5.8350000e+01   4.0773140e+01
   1.1445000e+02   1.5150000e+01   5.9128570e+01
   5.3550000e+01   7.4850000e+01   8.3201280e+01
   7.0350000e+01   9.0750000e+01   8.4705830e+01
   2.1915000e+02   1.0995000e+02   8.4104000e+01
   1.0005000e+02   1.9815000e+02   7.9289470e+01
   1.2645000e+02   2.2995000e+02   7.2669470e+01
   1.5915000e+02   1.9515000e+02   8.0794010e+01
   3.1095000e+02   2.0925000e+02   6.9359470e+01
   3.1515000e+02   1.9425000e+02   8.1997640e+01
   3.1275000e+02   1.5435000e+02   7.7183100e+01
   3.0645000e+02   1.2555000e+02   7.4775830e+01
   3.0495000e+02   1.1595000e+02   8.1395830e+01
   2.9685000e+02   1.0515000e+02   8.6210370e+01
   2.7315000e+02   1.2975000e+02   5.6420390e+01
   2.5485000e+02   1.4295000e+02   3.6259510e+01
   2.4225000e+02   1.4145000e+02   5.0101310e+01
   2.4495000e+02   1.3755000e+02   6.6952200e+01
   2.8875000e+02   1.5885000e+02   7.5979460e+01
   3.0975000e+02   1.7625000e+02   6.3943110e+01
   3.1695000e+02   1.8525000e+02   6.6350380e+01
   3.1995000e+02   1.8645000e+02   7.4775830e+01
   3.1365000e+02   1.8915000e+02   4.9499490e+01
   3.0075000e+02   2.0325000e+02   4.2578590e+01
   3.1215000e+02   2.1465000e+02   4.3782230e+01
   2.4435000e+02   2.6355000e+02   6.3943110e+01
   2.3745000e+02   2.5605000e+02   7.5377650e+01
   1.1745000e+02   3.1155000e+02   8.6210370e+01
   1.2705000e+02   3.2775000e+02   7.3572190e+01
   1.1535000e+02   3.4755000e+02   7.8687640e+01
   1.0245000e+02   3.8865000e+02   7.4174010e+01
   1.2645000e+02   3.9255000e+02   7.7183100e+01
   1.3725000e+02   3.6675000e+02   8.5608540e+01
   1.4835000e+02   3.3285000e+02   8.4705830e+01
   2.0385000e+02   3.4275000e+02   7.7183100e+01
   2.3445000e+02   3.7515000e+02   8.2599460e+01
   2.8395000e+02   3.5325000e+02   7.7784920e+01
   3.3465000e+02   2.8575000e+02   7.1766740e+01
   3.7695000e+02   3.4125000e+02   7.3873100e+01
   3.7965000e+02   3.4575000e+02   8.4404910e+01
   3.4095000e+02   3.7635000e+02   7.8687640e+01
   4.0335000e+02   3.6705000e+02   7.9590370e+01
   4.0395000e+02   3.5925000e+02   6.6350380e+01
   3.9195000e+02   4.2795000e+02   7.4775830e+01
   4.0035000e+02   4.0395000e+02   6.5146750e+01
   3.8085000e+02   4.1775000e+02   4.7092220e+01
   3.7425000e+02   4.1865000e+02   5.2508580e+01
   3.7695000e+02   3.8265000e+02   6.0332210e+01
   3.8355000e+02   3.3195000e+02   5.4614940e+01
   3.9435000e+02   3.6705000e+02   3.5055870e+01
   3.7695000e+02   4.0545000e+02   3.3250420e+01
   3.7635000e+02   3.9225000e+02   4.3481310e+01
   3.6225000e+02   3.7155000e+02   5.3110400e+01
   3.6585000e+02   3.6135000e+02   7.1465830e+01
   3.5175000e+02   3.5385000e+02   6.0031300e+01
   3.4065000e+02   3.6195000e+02   6.2739480e+01
   3.3915000e+02   3.7185000e+02   6.5146750e+01
   3.2505000e+02   3.6615000e+02   7.2368560e+01
   2.4075000e+02   4.3275000e+02   7.1164920e+01
   2.5995000e+02   3.9615000e+02   7.3572190e+01
   1.7655000e+02   4.2555000e+02   7.0563100e+01
   1.6545000e+02   4.2675000e+02   7.6581280e+01
   1.4745000e+02   4.2915000e+02   7.9590370e+01
   1.6155000e+02   3.9165000e+02   7.7183100e+01
   2.1060038e+02   3.9149963e+02   5.0400670e+01
   2.0265000e+02   3.8115000e+02   5.7924930e+01
   2.5275000e+02   3.1035000e+02   7.4174010e+01
   3.0345000e+02   2.7255000e+02   7.5076730e+01
   2.9295000e+02   3.1635000e+02   6.0934030e+01
   1.9035000e+02   3.5055000e+02   6.8155830e+01
   1.6335000e+02   3.6075000e+02   8.0192190e+01
   2.6235000e+02   2.7735000e+02   6.5146750e+01
   3.2775000e+02   2.8125000e+02   7.3271280e+01
   3.2745000e+02   2.7675000e+02   5.9730390e+01
   3.4455000e+02   2.7495000e+02   5.4013120e+01
   3.5595000e+02   3.3165000e+02   5.3712210e+01
   3.2355000e+02   3.8805000e+02   2.6630430e+01
   3.2205000e+02   3.9945000e+02   2.9639520e+01
   3.1275000e+02   4.0065000e+02   4.3481310e+01
   2.7465000e+02   4.2915000e+02   6.8757650e+01
   2.8455000e+02   4.2255000e+02   4.5587680e+01
   2.8575000e+02   4.2405000e+02   3.7162230e+01
   2.7315000e+02   4.3065000e+02   2.6630430e+01
   2.7765000e+02   3.9015000e+02   3.2949510e+01
   2.8035000e+02   3.8835000e+02   2.3320430e+01
   2.9535000e+02   3.8205000e+02   6.7704500e+00
   3.3135000e+02   3.7065000e+02   8.8768100e+00
   3.5115000e+02   3.7485000e+02   3.9268590e+01
   3.2655000e+02   4.1295000e+02   4.9800400e+01
   3.2025000e+02   4.2075000e+02   5.4013120e+01
   3.3285000e+02   4.0785000e+02   3.6560420e+01
   3.6075000e+02   3.4335000e+02   2.7834060e+01
   3.6795000e+02   3.4005000e+02   3.9870410e+01
   3.6675000e+02   3.4545000e+02   4.6490410e+01
   3.7155000e+02   3.2925000e+02   3.3551330e+01
   3.6465000e+02   3.1875000e+02   2.9037700e+01
   3.4417621e+02   3.2279868e+02   1.4367720e+01
   3.3585000e+02   3.1875000e+02   2.2417700e+01
   3.3075000e+02   3.3405000e+02   3.2648600e+01
   3.3855000e+02   3.3645000e+02   3.3852240e+01
   3.1545000e+02   3.3105000e+02   4.2578590e+01
   3.1755000e+02   3.2415000e+02   5.3712210e+01
   2.7675000e+02   3.5025000e+02   5.3110400e+01
   2.6685000e+02   3.5955000e+02   5.2508580e+01
   2.4225000e+02   3.6015000e+02   5.7924930e+01
   2.1795000e+02   3.6915000e+02   3.4153150e+01
   1.1715000e+02   4.3395000e+02   7.5678550e+01
   9.4950000e+01   3.9105000e+02   4.3180410e+01
   9.4350000e+01   3.7335000e+02   4.6189490e+01
   8.9550000e+01   3.3345000e+02   5.9128570e+01
   1.7055000e+02   3.7725000e+02   2.5426790e+01
   2.0595000e+02   3.4095000e+02   3.7764050e+01
   1.5135000e+02   3.7035000e+02   3.7463140e+01
   1.4632487e+02   3.8324949e+02   2.2718100e+01
   1.2075000e+02   4.0155000e+02   4.4083130e+01
   1.0305000e+02   4.3035000e+02   5.3712210e+01
   1.5495000e+02   4.3995000e+02   7.3572190e+01
   1.8795000e+02   4.1085000e+02   4.2879500e+01
   2.2275000e+02   4.0635000e+02   3.5055870e+01
   2.4975000e+02   3.8505000e+02   5.5216760e+01
   2.4465000e+02   3.7995000e+02   6.5748560e+01
   2.5785000e+02   3.7665000e+02   4.9800400e+01
   2.6535000e+02   3.6825000e+02   4.7092220e+01
   2.7465000e+02   3.6795000e+02   3.4754960e+01
   2.1945000e+02   3.2655000e+02   3.8666780e+01
   2.2935000e+02   3.1395000e+02   2.9037700e+01
   2.2455000e+02   3.0285000e+02   3.2046790e+01
   1.1595000e+02   3.3195000e+02   6.0934030e+01
   1.0635000e+02   3.2505000e+02   5.7323120e+01
   1.2135000e+02   2.6745000e+02   6.3943110e+01
   1.1595000e+02   2.5755000e+02   8.5909460e+01
   1.7565000e+02   2.3475000e+02   6.5748560e+01
   1.5735000e+02   2.0145000e+02   6.3642200e+01
   1.3485000e+02   2.4315000e+02   5.2508580e+01
   1.4715000e+02   2.8365000e+02   1.4894980e+01
   1.4535000e+02   2.6865000e+02   2.8736790e+01
   1.6755000e+02   2.9655000e+02   3.4153150e+01
   1.6275000e+02   3.1485000e+02   3.8666780e+01
   1.2885000e+02   3.0555000e+02   3.9870410e+01
   9.9750000e+01   2.9175000e+02   6.6049480e+01
   9.9150000e+01   2.9235000e+02   7.4174010e+01
   8.6550000e+01   2.7195000e+02   7.1766740e+01
   8.9850000e+01   2.3355000e+02   7.3271280e+01
   1.4115000e+02   1.8555000e+02   5.5517670e+01
   1.3995000e+02   1.8585000e+02   7.3572190e+01
   2.0325000e+02   1.4415000e+02   5.6721300e+01
   1.9335000e+02   1.2765000e+02   7.3873100e+01
   2.0085000e+02   1.0065000e+02   7.9590370e+01
   2.2275000e+02   1.0965000e+02   7.5377650e+01
   2.4075000e+02   1.1505000e+02   6.5748560e+01
   1.3515000e+02   1.2495000e+02   7.6581280e+01
   1.0815000e+02   1.3815000e+02   7.9289470e+01
   1.0485000e+02   1.3455000e+02   8.6812180e+01
   1.3065000e+02   6.5550000e+01   4.7694040e+01
   1.0635000e+02   4.7250000e+01   7.0563100e+01
   8.6250000e+01   1.2855000e+02   6.8757650e+01
   7.6950000e+01   1.3635000e+02   7.2368560e+01
   8.6250000e+01   1.6575000e+02   7.2970380e+01
   4.1850000e+01   2.0535000e+02   7.3572190e+01
   6.3750000e+01   2.5485000e+02   7.8988560e+01
   4.3950000e+01   1.6365000e+02   5.7323120e+01
   6.4950000e+01   1.3035000e+02   8.5006730e+01
   5.8050000e+01   1.1415000e+02   7.2970380e+01
   1.1550000e+01   1.2435000e+02   6.0332210e+01
   2.0850000e+01   1.2075000e+02   4.4684950e+01
   9.1500000e+00   1.0815000e+02   3.5356780e+01
   1.6050000e+01   8.2050000e+01   4.2277680e+01
   2.5650000e+01   4.6950000e+01   4.9499490e+01
   1.7850000e+01   1.5150000e+01   7.1766740e+01
   2.1150000e+01   3.6450000e+01   6.9359470e+01
   2.9324260e+01   4.8974560e+01   6.5297500e+01
   4.1250000e+01   2.4750000e+01   4.9499490e+01
   2.7150000e+01   1.0950000e+01   4.4985860e+01
   3.0750000e+01   6.4650000e+01   3.3852240e+01
   6.1050000e+01   4.3950000e+01   4.5888590e+01
   6.8250000e+01   4.3350000e+01   5.3110400e+01
   7.0950000e+01   5.2950000e+01   6.6350380e+01
   5.7450000e+01   1.3275000e+02   5.7924930e+01
   5.8350000e+01   1.2765000e+02   6.5447660e+01
   4.7550000e+01   1.3125000e+02   4.5888590e+01
   3.9150000e+01   1.0335000e+02   3.5055870e+01
   6.0750000e+01   1.1895000e+02   2.4824970e+01
   6.3750000e+01   9.9450000e+01   3.5356780e+01
   1.0275000e+02   8.2950000e+01   4.2578590e+01
   1.9695000e+02   9.1650000e+01   4.4083130e+01
   1.7925000e+02   1.5750000e+01   6.7854930e+01
   1.6635000e+02   2.8350000e+01   8.1094910e+01
   1.8885000e+02   4.9650000e+01   5.8827660e+01
   1.9844923e+02   6.8174420e+01   5.0401450e+01
   1.7235000e+02   3.4350000e+01   4.5286770e+01
   1.9575000e+02   1.6050000e+01   3.6259510e+01
   3.5115000e+02   1.0125000e+02   5.6721300e+01
   4.0635000e+02   7.5450000e+01   7.6581280e+01
   3.9405000e+02   4.8150000e+01   8.5006730e+01
   3.2655000e+02   4.7850000e+01   6.5146750e+01
   3.4245000e+02   7.2150000e+01   6.8155830e+01
   3.9735000e+02   3.1350000e+01   6.3040380e+01
   4.1295000e+02   7.4250000e+01   5.4915850e+01
   3.8865000e+02   9.4950000e+01   4.9499490e+01
   3.9195000e+02   1.3035000e+02   4.7393130e+01
   3.8445000e+02   1.2465000e+02   7.2970380e+01
   3.6345000e+02   1.2795000e+02   4.3782230e+01
   3.5415000e+02   1.2195000e+02   6.1535840e+01
   3.1995000e+02   2.8050000e+01   7.1766740e+01
   3.6449982e+02   4.2150440e+01   2.0535820e+01
   4.0875000e+02   5.9850000e+01   4.3180410e+01
   4.1115000e+02   4.8150000e+01   4.6490410e+01
   4.0905000e+02   3.3150000e+01   2.6028610e+01
   3.8775000e+02   4.3950000e+01   4.0773140e+01
   3.7395000e+02   4.0050000e+01   3.5657690e+01
   3.1995000e+02   8.5350000e+01   5.4614940e+01
   2.7255000e+02   6.2850000e+01   8.4104000e+01
   2.7495000e+02   7.0650000e+01   5.4314030e+01
   2.8305000e+02   6.6150000e+01   5.3110400e+01
   2.9025000e+02   2.2350000e+01   6.5146750e+01
   3.1245000e+02   6.5550000e+01   2.3019520e+01
   2.9835000e+02   7.4250000e+01   2.8435880e+01
   2.9295000e+02   9.1350000e+01   3.3551330e+01
   2.5935000e+02   7.9050000e+01   4.9800400e+01
   2.4345000e+02   9.2550000e+01   7.1465830e+01
   2.4435000e+02   7.7250000e+01   6.8155830e+01
   2.4405000e+02   7.8150000e+01   5.5517670e+01
   2.5485000e+02   4.8150000e+01   6.7253110e+01
   2.7195000e+02   5.1450000e+01   3.6259510e+01
   2.7855000e+02   3.8250000e+01   2.9037700e+01
   2.7675000e+02   3.4050000e+01   4.1074040e+01
   2.6415000e+02   1.0650000e+01   6.1535840e+01
   2.4075000e+02   4.6350000e+01   3.0241330e+01
   2.9955000e+02   1.3575000e+02   3.3551330e+01
   2.6595000e+02   1.5435000e+02   5.7022210e+01
   2.5575000e+02   1.6755000e+02   7.8386740e+01
   2.2995000e+02   1.6155000e+02   6.3341300e+01
   2.6775000e+02   1.6995000e+02   4.5286770e+01
   2.5395000e+02   1.5765000e+02   5.0101310e+01
   2.0925000e+02   1.5315000e+02   4.1675860e+01
   2.5725000e+02   1.4835000e+02   1.2186810e+01
   2.0775000e+02   1.4085000e+02   2.1514980e+01
   1.5435000e+02   1.2255000e+02   3.9268590e+01
   1.6095000e+02   1.1955000e+02   4.4384040e+01
   1.7625000e+02   1.0365000e+02   3.8666780e+01
   1.6485000e+02   9.9150000e+01   4.7393130e+01
   1.7355000e+02   8.5350000e+01   3.2648600e+01
   1.7055000e+02   7.8750000e+01   3.9569500e+01
   2.2725000e+02   9.0750000e+01   2.7834060e+01
   2.6445000e+02   1.1655000e+02   1.4894980e+01
   2.7195000e+02   1.2765000e+02   1.1584990e+01
   2.5515000e+02   1.1175000e+02   7.3722600e+00
   2.0595000e+02   1.1145000e+02   3.6861330e+01
   2.1255000e+02   1.2705000e+02   3.6560420e+01
   2.0415000e+02   1.0035000e+02   2.1514980e+01
   1.6995000e+02   9.4350000e+01   1.5195890e+01
   1.5615000e+02   6.7050000e+01   2.6028610e+01
   6.3150000e+01   7.5150000e+01   2.8435880e+01
   5.5650000e+01   7.8750000e+01   3.0843150e+01
   5.2350000e+01   5.8950000e+01   4.4985860e+01
   4.7850000e+01   1.0335000e+02   1.8806800e+01
   4.8750000e+01   6.2250000e+01   1.0381350e+01
   6.6150000e+01   7.2450000e+01   1.0983170e+01
   7.8150000e+01   8.2950000e+01   2.6329520e+01
   1.5255000e+02   2.3550000e+01   4.6189490e+01
   1.5555000e+02   1.2750000e+01   6.7554020e+01
   1.1085000e+02   5.0250000e+01   3.2648600e+01
   1.0845000e+02   3.6750000e+01   2.0612250e+01
   1.1385000e+02   3.0150000e+01   2.0612250e+01
   1.3965000e+02   2.8950000e+01   1.7302250e+01
   1.9155000e+02   1.6050000e+01   1.3992260e+01
   1.7775000e+02   4.7550000e+01   1.5496800e+01
   2.0655000e+02   4.4850000e+01   1.9107710e+01
   1.9935000e+02   5.0850000e+01   2.9940420e+01
   2.1375000e+02   2.8950000e+01   1.7001340e+01
   2.1015000e+02   1.5750000e+01   1.7302250e+01
   9.7350000e+01   2.2650000e+01   1.5797710e+01
   8.7750000e+01   3.4650000e+01   1.5195890e+01
   1.3245001e+02   1.4137459e+02   2.9262960e+01
   1.2195000e+02   1.5975000e+02   1.3390440e+01
   1.2345000e+02   1.7235000e+02   3.6259510e+01
   1.1535000e+02   1.7115000e+02   4.4384040e+01
   1.0755000e+02   1.7355000e+02   4.4985860e+01
   8.7750000e+01   1.7715000e+02   4.8295860e+01
   8.6850000e+01   1.7475000e+02   4.0171320e+01
   6.9750000e+01   1.6185000e+02   4.1675860e+01
   5.9550000e+01   1.6065000e+02   5.4314030e+01
   7.4550000e+01   1.5315000e+02   4.5888590e+01
   8.2950000e+01   1.5855000e+02   1.6399530e+01
   6.7350000e+01   1.2525000e+02   2.1815890e+01
   7.3050000e+01   1.3035000e+02   2.4223160e+01
   7.3350000e+01   9.9750000e+01   6.6651290e+01
   9.0750000e+01   1.1715000e+02   1.7302250e+01
   1.5855000e+02   1.5795000e+02   1.7904070e+01
   1.9275000e+02   1.7175000e+02   2.6028610e+01
   2.0205000e+02   2.2935000e+02   6.5748560e+01
   2.1075000e+02   2.2035000e+02   7.0563100e+01
   1.9215000e+02   2.6055000e+02   7.4775830e+01
   1.9335000e+02   2.6805000e+02   6.9359470e+01
   2.1135000e+02   2.7915000e+02   5.8225850e+01
   2.3715000e+02   2.7135000e+02   6.4544930e+01
   2.4225000e+02   2.7675000e+02   6.0934030e+01
   2.3985000e+02   2.8155000e+02   5.4314030e+01
   2.5485000e+02   2.5035000e+02   5.5517670e+01
   2.4375000e+02   2.5395000e+02   5.9429480e+01
   2.1675000e+02   2.5215000e+02   6.2739480e+01
   2.5095000e+02   2.1075000e+02   5.2207670e+01
   2.5155000e+02   2.3115000e+02   6.7554020e+01
   2.3295000e+02   2.2605000e+02   7.4775830e+01
   2.8635000e+02   2.2215000e+02   5.7624030e+01
   2.6235000e+02   2.1705000e+02   2.3621340e+01
   2.7675000e+02   2.3835000e+02   3.4754960e+01
   3.0135000e+02   2.4465000e+02   2.0612250e+01
   1.9635000e+02   3.0195000e+02   6.7253110e+01
   1.7835000e+02   3.0135000e+02   6.9961290e+01
   2.5395000e+02   3.1155000e+02   6.3040380e+01
   2.8845000e+02   2.8995000e+02   6.8155830e+01
   3.1275000e+02   2.5365000e+02   1.5797710e+01
   3.3135000e+02   2.8455000e+02   1.4894980e+01
   3.3045000e+02   3.0795000e+02   5.4915850e+01
   3.2655000e+02   3.0585000e+02   2.7834060e+01
   3.2475000e+02   2.9055000e+02   3.8365870e+01
   3.0255000e+02   3.1995000e+02   1.9408620e+01
   2.7915000e+02   3.2595000e+02   1.4894980e+01
   2.6955000e+02   3.2265000e+02   2.9037700e+01
   2.4375000e+02   3.1275000e+02   7.3722600e+00
   2.4165000e+02   2.9415000e+02   7.6731700e+00
   2.1015000e+02   2.8305000e+02   1.8505890e+01
   2.0475000e+02   2.8605000e+02   2.8134970e+01
   1.8915000e+02   2.8095000e+02   2.5426790e+01
   1.8825000e+02   2.7135000e+02   4.4083130e+01
   1.8075000e+02   2.4765000e+02   5.3712210e+01
   1.7895000e+02   2.5035000e+02   4.3180410e+01
   1.8285000e+02   2.4045000e+02   3.1444970e+01
   1.5225000e+02   2.4495000e+02   4.5888590e+01
   1.4535000e+02   2.6355000e+02   5.6119480e+01
   1.1445000e+02   2.3985000e+02   3.5657690e+01
   1.1715000e+02   1.9725000e+02   2.1214070e+01
   8.7450000e+01   2.0595000e+02   4.3180410e+01
   1.6005000e+02   1.8195000e+02   8.2749900e+00
   1.6995000e+02   1.8735000e+02   1.1284080e+01
   1.7235000e+02   1.9155000e+02   1.7904070e+01
   1.8225000e+02   1.9995000e+02   2.6028610e+01
   1.7415000e+02   2.0355000e+02   3.7764050e+01
   2.2035000e+02   2.3415000e+02   2.8736790e+01
   2.2005000e+02   2.5095000e+02   2.0010430e+01
   2.3265000e+02   2.6325000e+02   3.2648600e+01
   2.0445000e+02   2.6085000e+02   2.5426790e+01
   1.9875000e+02   2.4705000e+02   8.2749900e+00
   1.7955000e+02   2.8635000e+02   2.0010430e+01
   1.9155000e+02   2.4135000e+02   6.4695400e+00
   1.1655000e+02   2.4825000e+02   1.7904070e+01
   2.0475000e+02   2.1825000e+02   3.0843150e+01
   2.1435000e+02   2.1075000e+02   1.0080440e+01
   1.9305000e+02   1.9815000e+02   2.3621340e+01
   2.0385000e+02   2.2185000e+02   2.0612250e+01
   1.9935000e+02   1.7265000e+02   1.6399530e+01
   1.2765000e+02   2.4195000e+02   1.6399530e+01
   1.8135000e+02   3.8595000e+02   3.2949510e+01
   1.7167522e+02   3.8129963e+02   1.7001340e+01
   2.0235000e+02   3.7755000e+02   7.9740800e+00
   1.5765000e+02   3.2775000e+02   2.4824970e+01
   1.0605000e+02   3.8865000e+02   2.7232240e+01
   9.3150000e+01   3.8865000e+02   3.4454050e+01
   7.7550000e+01   3.8625000e+02   3.8967690e+01
   5.4450000e+01   4.0695000e+02   2.6329520e+01
   6.1950000e+01   3.7455000e+02   3.2648600e+01
   1.4685000e+02   3.0015000e+02   1.7001340e+01
   1.4595000e+02   2.9175000e+02   1.9709530e+01
   8.5950000e+01   3.6225000e+02   2.0311340e+01
   1.0035000e+02   3.7065000e+02   1.5496800e+01
   1.0305000e+02   3.5775000e+02   1.4293170e+01
   1.0755000e+02   3.6135000e+02   3.5958600e+01
   1.0695000e+02   4.0755000e+02   1.0381350e+01
   4.2450000e+01   4.2075000e+02   3.2648600e+01
   1.5315000e+02   3.4665000e+02   4.0171320e+01
   1.3725000e+02   3.5115000e+02   6.0633110e+01
   2.9385000e+02   2.9055000e+02   3.7463140e+01
   2.3077679e+02   2.9054841e+02   3.2346900e+01
   2.6025000e+02   2.8515000e+02   1.5195890e+01
   2.6655000e+02   2.3445000e+02   2.5125880e+01
   2.7555000e+02   1.8015000e+02   1.1885900e+01
   2.8515000e+02   1.6125000e+02   2.5426790e+01
   3.3165000e+02   1.7175000e+02   6.1535840e+01
   3.4125000e+02   1.6095000e+02   4.7694040e+01
   3.4395000e+02   1.4385000e+02   3.8064960e+01
   3.2355000e+02   1.1925000e+02   2.4223160e+01
   3.1515000e+02   1.0185000e+02   2.0612250e+01
   3.5445000e+02   1.3095000e+02   7.0713600e+00
   2.9985000e+02   1.7775000e+02   1.0381350e+01
   2.4795000e+02   2.8275000e+02   5.1004030e+01
   1.5615000e+02   1.5165000e+02   1.2788620e+01
   1.6965000e+02   1.2615000e+02   8.2749900e+00
   1.1235000e+02   1.5585000e+02   2.5426790e+01
   9.6450000e+01   1.4235000e+02   4.2277680e+01
   1.4685000e+02   1.1295000e+02   2.2417700e+01
   1.4535000e+02   1.0215000e+02   1.3089530e+01
   1.4535000e+02   1.1835000e+02   7.3722600e+00
   1.3935000e+02   9.5850000e+01   1.1584990e+01
   1.8915000e+02   1.0545000e+02   2.6028610e+01
   2.0355000e+02   1.4625000e+02   1.4594070e+01
   2.7075000e+02   1.6725000e+02   1.8806800e+01
   2.5215000e+02   1.7685000e+02   8.2749900e+00
   1.2585000e+02   1.7235000e+02   6.0633110e+01
   2.5665000e+02   1.7655000e+02   4.1074040e+01
   2.3655000e+02   1.8465000e+02   7.5979460e+01
   2.9745000e+02   7.2450000e+01   8.8768100e+00
   3.0675000e+02   6.3150000e+01   4.1374960e+01
   2.9655000e+02   1.7850000e+01   2.4223160e+01
   2.9535000e+02   2.7750000e+01   3.5657690e+01
   2.8747317e+02   9.1049030e+01   2.6706510e+01
   2.6415000e+02   2.1150000e+01   7.0864010e+01
   2.5815000e+02   8.2050000e+01   6.9961290e+01
   3.2385000e+02   8.5350000e+01   3.9268590e+01
   3.4245000e+02   3.4650000e+01   2.2116790e+01
   3.7485000e+02   1.2915000e+02   7.1766740e+01
   3.7905000e+02   9.3750000e+01   7.5377650e+01
   3.5685000e+02   3.7350000e+01   8.1395830e+01
   3.7035000e+02   9.2250000e+01   7.5979460e+01
   3.2115000e+02   6.1650000e+01   7.4775830e+01
   2.4795000e+02   4.4850000e+01   7.2368560e+01
   2.1915000e+02   1.9650000e+01   6.2739480e+01
   1.4415000e+02   1.1445000e+02   4.1074040e+01
   7.5450000e+01   8.8950000e+01   4.3481310e+01
   8.0250000e+01   7.3950000e+01   4.5587680e+01
   1.1550000e+01   1.0005000e+02   2.6028610e+01
   4.9650000e+01   1.5975000e+02   8.0493100e+01
   1.6275000e+02   8.9850000e+01   5.8526760e+01
   2.5455000e+02   1.0245000e+02   4.2879500e+01
   2.1885000e+02   1.3785000e+02   6.2137660e+01
   8.5650000e+01   2.6685000e+02   5.8526760e+01
   9.2850000e+01   2.9895000e+02   5.0703130e+01
   1.3545000e+02   2.7495000e+02   9.7795300e+00
   1.4235000e+02   3.1065000e+02   6.0031300e+01
   2.3415000e+02   3.8025000e+02   4.6490410e+01
   2.2545000e+02   3.8385000e+02   5.7624030e+01
   1.9305000e+02   4.1595000e+02   9.1777200e+00
   2.6865000e+02   3.7635000e+02   3.0241330e+01
   2.6219848e+02   3.8310359e+02   3.6412530e+01
   2.1495000e+02   4.0185000e+02   1.9408620e+01
   1.4175000e+02   4.1775000e+02   4.6189490e+01
   2.9925000e+02   3.4065000e+02   5.0703130e+01
   3.6165000e+02   4.0455000e+02   2.5727700e+01
   3.6975000e+02   4.2825000e+02   4.7092220e+01
   3.6172185e+02   4.1857518e+02   7.5216000e+00
   3.7305000e+02   4.2435000e+02   1.2788620e+01
   3.8205000e+02   4.1595000e+02   2.2718610e+01
   2.9085000e+02   4.1175000e+02   4.8897670e+01
   3.1815000e+02   3.8595000e+02   2.0913160e+01
   3.1275000e+02   2.5785000e+02   4.2879500e+01
   2.7405000e+02   2.7075000e+02   3.8666780e+01
   2.0835000e+02   3.2685000e+02   6.6350380e+01
   1.5675000e+02   3.4935000e+02   6.1234930e+01
   2.3895000e+02   3.3405000e+02   5.3110400e+01
   1.5705000e+02   4.3155000e+02   7.4775830e+01
   2.1375000e+02   4.1025000e+02   6.9961290e+01
   2.2185000e+02   4.0785000e+02   7.1465830e+01
   3.3195000e+02   3.4665000e+02   6.4544930e+01
   2.9715000e+02   3.8625000e+02   7.4174010e+01
   2.7105000e+02   3.9315000e+02   7.4775830e+01
   3.9735000e+02   3.6825000e+02   2.3019520e+01
   3.7995000e+02   3.2655000e+02   3.5356780e+01
   3.8295000e+02   3.4695000e+02   4.5286770e+01
   3.5145000e+02   4.0665000e+02   7.3873100e+01
   3.7215000e+02   3.4905000e+02   8.6210370e+01
   1.0725000e+02   3.8115000e+02   7.7784920e+01
   1.2135000e+02   2.9385000e+02   7.5979460e+01
   1.8735000e+02   3.1065000e+02   8.2599460e+01
   2.8815000e+02   2.5815000e+02   7.2669470e+01
   3.0345000e+02   2.5035000e+02   8.1395830e+01
   3.1155000e+02   2.2335000e+02   3.1745880e+01
   2.7315000e+02   1.9755000e+02   5.2508580e+01
   2.8275000e+02   1.9875000e+02   4.7694040e+01
   3.0855000e+02   1.5045000e+02   7.0864010e+01
   2.6295000e+02   1.9395000e+02   5.8827660e+01
   1.4685000e+02   2.2095000e+02   7.1766740e+01
   7.5750000e+01   2.5155000e+02   6.7854930e+01
   1.1475000e+02   2.1585000e+02   7.2067650e+01
   1.3215000e+02   1.9245000e+02   8.1395830e+01
   1.3275000e+02   1.6425000e+02   7.6581280e+01
   1.6305000e+02   1.4475000e+02   6.8155830e+01
   2.1765000e+02   7.8750000e+01   7.7784920e+01
   1.1775000e+02   7.2450000e+01   6.0332210e+01
   1.6035000e+02   3.6150000e+01   5.7624030e+01
   1.9845000e+02   6.7050000e+01   1.9258165e+01
   1.9005000e+02   6.4650000e+01   1.8505890e+01
   1.5390000e+02   5.5950000e+01   4.9349040e+01
   1.5915000e+02   5.2050000e+01   5.7022210e+01
   1.5825000e+02   4.4400000e+01   6.1084480e+01
   1.5060000e+02   4.3575000e+01   6.6952200e+01
   1.3965000e+02   2.5050000e+01   7.9289465e+01
   1.1235000e+02   2.2950000e+01   7.8687645e+01
   1.3095000e+02   2.4150000e+01   6.1385390e+01
   1.0815000e+02   2.5800000e+01   7.1465830e+01
   8.5650000e+01   1.6350000e+01   5.4915850e+01
   7.9200000e+01   2.1600000e+01   6.1535840e+01
   6.9750000e+01   3.1200000e+01   6.1535845e+01
   6.2969700e+01   3.0629545e+01   6.9570715e+01
   7.3350000e+01   4.8750000e+01   7.3271285e+01
   7.2450000e+01   5.3250000e+01   8.5006725e+01
   4.0950000e+01   9.0150000e+01   7.6581285e+01
   2.5200000e+01   8.1150000e+01   8.3201280e+01
   2.2800000e+01   7.2000000e+01   8.3502190e+01
   2.3550000e+01   6.2700000e+01   8.3652640e+01
   4.3350000e+01   6.4950000e+01   7.5528100e+01
   5.8650000e+01   6.7650000e+01   7.2669465e+01
   6.7350000e+01   8.3100000e+01   6.8456745e+01
   6.6000000e+01   8.0850000e+01   7.8386735e+01
   8.7750000e+01   8.2500000e+01   7.6581280e+01
   9.6300000e+01   8.7750000e+01   7.7935370e+01
   1.1355000e+02   6.9300000e+01   7.9289460e+01
   1.4325000e+02   4.8450000e+01   6.0332210e+01
   1.1745000e+02   7.2750000e+01   7.3421740e+01
   1.2450000e+02   7.4250000e+01   6.6952200e+01
   1.3725000e+02   7.2000000e+01   6.4845840e+01
   1.4505000e+02   7.2150000e+01   7.2519010e+01
   1.6785000e+02   6.5550000e+01   7.0111740e+01
   1.7370000e+02   6.9150000e+01   6.7854925e+01
   1.8720000e+02   7.0950000e+01   7.4926280e+01
   1.9785000e+02   6.3150000e+01   7.7183100e+01
   2.1360000e+02   7.7700000e+01   8.3050825e+01
   2.2050000e+02   8.0250000e+01   8.3953550e+01
   2.3100000e+02   8.6400000e+01   8.2148095e+01
   2.0985000e+02   1.2945000e+02   8.2900370e+01
   2.0205000e+02   1.3245000e+02   8.6511275e+01
   1.9305000e+02   1.3185000e+02   8.4404910e+01
   1.7445000e+02   1.4130000e+02   8.2148100e+01
   1.6845000e+02   1.4400000e+02   7.7634460e+01
   1.5525000e+02   1.4340000e+02   7.8988550e+01
   1.3005000e+02   1.5690000e+02   7.7032645e+01
   9.8250000e+01   1.6500000e+02   8.2449005e+01
   1.1115000e+02   1.8675000e+02   7.8537190e+01
   1.2165000e+02   1.7460000e+02   8.4254455e+01
   1.1850000e+02   1.8525000e+02   8.0643550e+01
   1.2765000e+02   1.8795000e+02   8.4555370e+01
   1.2105000e+02   1.9245000e+02   8.3502185e+01
   1.1580000e+02   2.0805000e+02   7.6581280e+01
   1.2165000e+02   2.0925000e+02   6.3190840e+01
   1.1625000e+02   2.1630000e+02   6.4093570e+01
   9.5850000e+01   2.2845000e+02   5.1154490e+01
   8.1450000e+01   2.4630000e+02   6.9058560e+01
   8.4900000e+01   2.4930000e+02   8.1997645e+01
   1.0515000e+02   2.3730000e+02   7.6581285e+01
   1.4115000e+02   2.1675000e+02   7.2819920e+01
   1.4940000e+02   2.1240000e+02   7.6731735e+01
   1.4250000e+02   2.0115000e+02   8.5909455e+01
   1.7445000e+02   1.8480000e+02   8.1094915e+01
   1.7970000e+02   1.9290000e+02   8.5909455e+01
   2.2860000e+02   1.9980000e+02   7.6581285e+01
   2.3565000e+02   1.9755000e+02   7.5678555e+01
   2.7045000e+02   1.9905000e+02   6.3341295e+01
   2.8740000e+02   2.0370000e+02   8.4705820e+01
   3.1635000e+02   2.2050000e+02   7.3120825e+01
   3.1440000e+02   2.1180000e+02   8.5006735e+01
   2.8845000e+02   1.6620000e+02   8.0493100e+01
   3.2850000e+02   1.6455000e+02   6.8607195e+01
   3.3090000e+02   1.6980000e+02   7.9891280e+01
   3.3915000e+02   1.4340000e+02   7.6129915e+01
   3.2985000e+02   1.3305000e+02   6.6952200e+01
   3.1770000e+02   1.2150000e+02   7.0563105e+01
   3.1140000e+02   1.0935000e+02   8.2148100e+01
   3.0660000e+02   9.8850000e+01   7.4625375e+01
   3.0000000e+02   1.3395000e+02   7.2142872e+01
   2.5200000e+02   1.0725000e+02   6.9810830e+01
   2.9175000e+02   1.3312500e+02   6.3266070e+01
   2.7345000e+02   1.3725000e+02   4.1074045e+01
   2.4540000e+02   1.4445000e+02   5.9579935e+01
   2.3955000e+02   1.3845000e+02   7.4324465e+01
   2.4810000e+02   1.3515000e+02   8.1696735e+01
   2.3115000e+02   1.3290000e+02   8.0192190e+01
   2.6805000e+02   1.4685000e+02   7.2368555e+01
   2.8725000e+02   1.6950000e+02   6.3491750e+01
   3.0000000e+02   1.7400000e+02   6.4845840e+01
   3.1740000e+02   1.9350000e+02   5.8075390e+01
   3.0135000e+02   1.8165000e+02   5.4464485e+01
   3.1106217e+02   1.9162479e+02   3.3588835e+01
   3.1470000e+02   2.2365000e+02   4.7543585e+01
   3.1200000e+02   2.3025000e+02   4.1525405e+01
   2.9955000e+02   2.4300000e+02   5.4163575e+01
   2.9760000e+02   2.5305000e+02   7.7484010e+01
   2.6055000e+02   2.6400000e+02   8.0643555e+01
   2.5230000e+02   2.6460000e+02   8.5006730e+01
   2.4900000e+02   2.6805000e+02   7.7634460e+01
   2.2110000e+02   2.6985000e+02   8.0493100e+01
   1.8495000e+02   3.0165000e+02   8.3050820e+01
   1.7205000e+02   3.0345000e+02   8.1546285e+01
   1.6155000e+02   2.9940000e+02   7.7333555e+01
   1.2660000e+02   2.9535000e+02   7.9590375e+01
   1.2630000e+02   3.0330000e+02   8.4104005e+01
   1.2120000e+02   3.3555000e+02   7.0864010e+01
   9.2850000e+01   3.6585000e+02   7.3572195e+01
   1.3305000e+02   3.7515000e+02   8.0794005e+01
   1.2975000e+02   3.5730000e+02   8.4104005e+01
   1.3200000e+02   3.5040000e+02   8.2900370e+01
   1.6725000e+02   3.2685000e+02   8.5608545e+01
   1.8315000e+02   3.1575000e+02   8.5307635e+01
   1.9875000e+02   3.3120000e+02   8.3351735e+01
   2.1420000e+02   3.6540000e+02   6.6500840e+01
   2.1555000e+02   3.7425000e+02   6.9058560e+01
   2.0130000e+02   3.9075000e+02   8.1245370e+01
   2.5635000e+02   3.6720000e+02   7.1766740e+01
   2.9400000e+02   3.3217500e+02   7.7634462e+01
   3.1410000e+02   3.1057500e+02   8.1094918e+01
   3.3195000e+02   2.9325000e+02   6.7854925e+01
   3.5445000e+02   3.0750000e+02   7.9289460e+01
   3.8115000e+02   3.2895000e+02   7.1164920e+01
   3.7650000e+02   3.6195000e+02   8.4104005e+01
   3.6735000e+02   3.6885000e+02   8.1395825e+01
   3.3150000e+02   3.8977500e+02   8.2975595e+01
   3.3480000e+02   4.1985000e+02   8.1847185e+01
   3.4920000e+02   4.3305000e+02   7.5227195e+01
   3.6915000e+02   4.2780000e+02   7.5227190e+01
   3.7695000e+02   4.2015000e+02   7.9590370e+01
   3.9435000e+02   3.8985000e+02   8.3201275e+01
   3.9825000e+02   3.8265000e+02   8.1997640e+01
   4.0350000e+02   3.4785000e+02   6.4695385e+01
   4.0650000e+02   3.7005000e+02   6.3341295e+01
   4.0646160e+02   3.8069948e+02   7.0376195e+01
   4.0350000e+02   4.1010000e+02   3.4002695e+01
   3.9975000e+02   4.2600000e+02   3.5507240e+01
   3.9000000e+02   4.2195000e+02   5.5367210e+01
   4.0260000e+02   4.3575000e+02   6.2438570e+01
   4.0140000e+02   3.9435000e+02   7.4625375e+01
   3.9697474e+02   4.1205000e+02   7.2292555e+01
   3.9615000e+02   4.1100000e+02   5.9579935e+01
   3.8685000e+02   4.0905000e+02   4.8897670e+01
   3.6555000e+02   4.0995000e+02   6.1084475e+01
   3.6210000e+02   4.1310000e+02   6.4845840e+01
   3.7365000e+02   4.1370000e+02   7.1616285e+01
   3.7680000e+02   3.9150000e+02   6.6801745e+01
   3.8640000e+02   3.6660000e+02   5.8225850e+01
   3.9165000e+02   3.4755000e+02   5.7022215e+01
   3.8595000e+02   3.4065000e+02   5.2207670e+01
   3.8610000e+02   3.2715000e+02   3.9419050e+01
   3.8700000e+02   3.6975000e+02   5.2057215e+01
   4.0556261e+02   4.1369920e+02   2.2717795e+01
   3.8535000e+02   3.9180000e+02   2.6179065e+01
   3.8235000e+02   4.0785000e+02   2.4524065e+01
   3.7095000e+02   3.9855000e+02   4.0923590e+01
   3.6431254e+02   3.7102463e+02   4.4910285e+01
   3.5047500e+02   3.8550000e+02   5.5969030e+01
   3.3570000e+02   3.8880000e+02   5.9429480e+01
   3.3225000e+02   3.9045000e+02   6.9961290e+01
   3.1005000e+02   4.1355000e+02   6.8155830e+01
   3.0416401e+02   4.2015091e+02   6.7403565e+01
   2.9115000e+02   4.2510000e+02   8.5458090e+01
   2.8650000e+02   4.0830000e+02   8.5608540e+01
   2.7135000e+02   3.9090000e+02   8.1245375e+01
   2.8665000e+02   3.6315000e+02   6.9660375e+01
   2.7525000e+02   3.8310000e+02   6.7704475e+01
   2.8500000e+02   3.8205000e+02   4.7393130e+01
   2.9400000e+02   3.7725000e+02   5.1455395e+01
   2.9760000e+02   3.8265000e+02   6.1535845e+01
   3.0015000e+02   3.7770000e+02   7.1465830e+01
   3.1425000e+02   3.4815000e+02   7.9740825e+01
   3.3105000e+02   3.4290000e+02   7.2218105e+01
   3.3795000e+02   3.3780000e+02   6.9058565e+01
   3.4260000e+02   3.3255000e+02   7.5377650e+01
   3.3420000e+02   3.5085000e+02   8.6059915e+01
   3.4275000e+02   3.5760000e+02   8.4104000e+01
   3.2850000e+02   3.6000000e+02   6.1234935e+01
   3.0090000e+02   3.9405000e+02   8.5006725e+01
   3.1890000e+02   3.8055000e+02   5.0853580e+01
   2.9085000e+02   4.0095000e+02   6.1535845e+01
   2.7165000e+02   4.2285000e+02   7.5227190e+01
   2.3055000e+02   4.1955000e+02   6.6952200e+01
   2.2965000e+02   4.1655000e+02   7.3120830e+01
   2.1945000e+02   4.1445000e+02   7.3572195e+01
   2.0040000e+02   4.3350000e+02   7.7183100e+01
   1.9425000e+02   4.2360000e+02   7.4174010e+01
   1.3440000e+02   4.2645000e+02   8.2900370e+01
   1.2675000e+02   4.0755000e+02   7.3572190e+01
   1.3230000e+02   4.0245000e+02   7.1164925e+01
   1.5285000e+02   3.8910000e+02   7.5076740e+01
   1.6875000e+02   4.0215000e+02   7.4775830e+01
   1.9110000e+02   3.9450000e+02   7.9139010e+01
   2.0310000e+02   4.0740000e+02   5.1906760e+01
   1.8885000e+02   3.8400000e+02   6.1686295e+01
   1.8660000e+02   3.7440000e+02   6.5598115e+01
   1.8052500e+02   3.7042500e+02   7.4324467e+01
   2.0100000e+02   3.6420000e+02   8.1395830e+01
   2.3025000e+02   3.5760000e+02   8.3351735e+01
   2.3775000e+02   3.5385000e+02   7.8386730e+01
   2.6580000e+02   3.4365000e+02   7.0864010e+01
   2.7675000e+02   3.2820000e+02   7.2519010e+01
   2.6055000e+02   3.0135000e+02   7.6280375e+01
   2.8200000e+02   2.9235000e+02   7.5227195e+01
   2.9880000e+02   2.7810000e+02   7.9740825e+01
   3.1950000e+02   2.8110000e+02   8.4104005e+01
   2.9760000e+02   3.0450000e+02   6.7403565e+01
   3.0705000e+02   3.0030000e+02   6.2589025e+01
   2.9805000e+02   3.1485000e+02   5.1304940e+01
   2.8695000e+02   3.2415000e+02   4.6189495e+01
   2.7675000e+02   3.2850000e+02   5.1605850e+01
   2.7555000e+02   3.2925000e+02   4.3631770e+01
   2.5545000e+02   3.3225000e+02   5.3411305e+01
   2.3670000e+02   3.4200000e+02   5.7924940e+01
   2.2965000e+02   3.4485000e+02   5.2207670e+01
   2.0471265e+02   3.4852469e+02   4.7054760e+01
   1.9950000e+02   3.5520000e+02   6.6049475e+01
   1.7190000e+02   3.6060000e+02   7.7183100e+01
   1.5180000e+02   3.6105000e+02   8.1696735e+01
   1.5150000e+02   3.5625000e+02   7.4775825e+01
   1.6515000e+02   3.5250000e+02   6.2288115e+01
   1.6935000e+02   3.4125000e+02   5.7172665e+01
   1.5975000e+02   3.4215000e+02   5.9128570e+01
   1.6800000e+02   3.2595000e+02   7.0262195e+01
   1.7910000e+02   3.2505000e+02   6.6350385e+01
   2.0625000e+02   3.2580000e+02   7.4174010e+01
   2.2695000e+02   3.2205000e+02   6.7554015e+01
   2.5095000e+02   2.8905000e+02   7.3271285e+01
   2.5320000e+02   2.8230000e+02   6.8908105e+01
   2.6460000e+02   2.7510000e+02   4.6490400e+01
   2.7915000e+02   2.6895000e+02   4.3029950e+01
   3.0375000e+02   2.6085000e+02   4.3180405e+01
   3.1065000e+02   2.6700000e+02   5.1455400e+01
   3.1245000e+02   2.6610000e+02   6.6651290e+01
   3.2032500e+02   2.5740000e+02   7.4550150e+01
   3.2400000e+02   2.7270000e+02   6.5297200e+01
   3.5790000e+02   2.9130000e+02   4.9499490e+01
   3.5835000e+02   3.0810000e+02   5.1304940e+01
   3.5475000e+02   3.1140000e+02   6.4996295e+01
   3.6135000e+02   3.1935000e+02   5.0101310e+01
   3.4920000e+02   3.3615000e+02   4.2729045e+01
   3.4245000e+02   3.4755000e+02   4.0622680e+01
   3.2775000e+02   3.6855000e+02   3.3400875e+01
   2.9970000e+02   4.1430000e+02   4.8897675e+01
   2.9145000e+02   4.2165000e+02   5.0101305e+01
   2.7900000e+02   4.2765000e+02   6.0332210e+01
   2.6670000e+02   4.3680000e+02   6.8908105e+01
   2.5860000e+02   4.2435000e+02   3.2347695e+01
   2.5155000e+02   4.2465000e+02   3.7312685e+01
   2.6820000e+02   4.0875000e+02   2.8285425e+01
   2.9310000e+02   3.7680000e+02   2.2568160e+01
   2.9970000e+02   3.7905000e+02   3.0542245e+01
   2.9265000e+02   3.9840000e+02   3.8666780e+01
   2.9130000e+02   4.0365000e+02   5.2207670e+01
   2.8695000e+02   4.0620000e+02   2.8586335e+01
   3.0165000e+02   3.9735000e+02   2.1063615e+01
   2.9250000e+02   3.9352500e+02   9.2529425e+00
   3.0390000e+02   3.7155000e+02   9.4786250e+00
   3.1125000e+02   3.6705000e+02   1.2487710e+01
   3.6093703e+02   3.6198664e+02   2.1326240e+01
   3.6127500e+02   3.6180000e+02   3.2347690e+01
   3.3405000e+02   4.0035000e+02   4.4083135e+01
   3.2235000e+02   4.2720000e+02   6.4695390e+01
   3.2565000e+02   4.2765000e+02   7.2519015e+01
   3.3135000e+02   4.1685000e+02   4.1374955e+01
   3.2850000e+02   4.1040000e+02   2.2417700e+01
   3.2760000e+02   4.2405000e+02   2.0612255e+01
   3.6435000e+02   3.1755000e+02   1.4293165e+01
   3.8205000e+02   3.3090000e+02   1.9107705e+01
   3.8385000e+02   3.2865000e+02   2.9940425e+01
   3.6300000e+02   3.2580000e+02   8.4254450e+00
   3.2850000e+02   3.2790000e+02   2.6329520e+01
   3.2130000e+02   3.3240000e+02   3.7011780e+01
   3.0802500e+02   3.2925000e+02   6.9284243e+01
   3.1665000e+02   3.1695000e+02   7.2819920e+01
   3.0150000e+02   3.4470000e+02   5.9429480e+01
   2.9370000e+02   3.5700000e+02   5.9128575e+01
   2.8560000e+02   3.5040000e+02   5.3260850e+01
   2.5312500e+02   3.5865000e+02   5.5969028e+01
   2.3820000e+02   3.6090000e+02   7.0111745e+01
   2.2335000e+02   3.6195000e+02   4.0472230e+01
   2.0805000e+02   3.8625000e+02   2.9789970e+01
   1.8255000e+02   3.8895000e+02   4.1374955e+01
   1.7913819e+02   3.9746261e+02   4.4496580e+01
   1.7625000e+02   3.9660000e+02   5.0703125e+01
   1.6545000e+02   3.9660000e+02   5.7624025e+01
   1.6425000e+02   4.0335000e+02   6.6049470e+01
   1.5480000e+02   4.1565000e+02   6.9359470e+01
   1.4745000e+02   4.2060000e+02   7.0864015e+01
   1.3560000e+02   4.2660000e+02   6.8757650e+01
   1.0095000e+02   4.0200000e+02   5.4314030e+01
   8.4300000e+01   3.7125000e+02   5.1004035e+01
   8.7300000e+01   3.5145000e+02   4.6640855e+01
   9.7800000e+01   3.3832500e+02   6.9660375e+01
   1.1115000e+02   3.3450000e+02   6.8908105e+01
   1.0350000e+02   3.4995000e+02   6.0633120e+01
   1.1625000e+02   3.5640000e+02   5.0251765e+01
   1.2195000e+02   3.7860000e+02   6.2589025e+01
   1.4610000e+02   3.9255000e+02   5.0853583e+01
   1.7460000e+02   3.6390000e+02   2.3771795e+01
   1.9830000e+02   3.4650000e+02   1.9859980e+01
   2.0775000e+02   3.4095000e+02   2.9188155e+01
   2.0535000e+02   3.3225000e+02   3.8215415e+01
   2.0685000e+02   3.2850000e+02   4.6189490e+01
   2.0175000e+02   3.3195000e+02   5.2959940e+01
   1.9567500e+02   3.4072500e+02   6.0934027e+01
   1.7760000e+02   3.4335000e+02   5.1906765e+01
   1.7805000e+02   3.5715000e+02   4.5587680e+01
   1.7415000e+02   3.6375000e+02   5.3712210e+01
   1.6860000e+02   3.7620000e+02   6.4394475e+01
   1.7190000e+02   3.6960000e+02   4.6490410e+01
   1.5810000e+02   3.6945000e+02   4.4985860e+01
   1.3950000e+02   3.9495000e+02   2.9188150e+01
   1.3380000e+02   3.9930000e+02   3.2949515e+01
   1.3335000e+02   4.1610000e+02   4.9349035e+01
   1.2262500e+02   4.2810000e+02   3.3476100e+01
   1.3860000e+02   4.2892500e+02   2.5201110e+01
   1.4865000e+02   4.3335000e+02   4.7092220e+01
   1.6005000e+02   4.3710000e+02   6.3792660e+01
   1.7520000e+02   4.2600000e+02   5.9128570e+01
   1.8675000e+02   4.2840000e+02   4.8295860e+01
   1.8345000e+02   4.1670000e+02   4.8145405e+01
   2.1690000e+02   3.9840000e+02   2.6931335e+01
   2.2065000e+02   4.1460000e+02   4.7694040e+01
   2.3579897e+02   4.0769965e+02   5.1643035e+01
   2.9265000e+02   3.4770000e+02   2.6780880e+01
   2.8785000e+02   3.3990000e+02   3.2046790e+01
   2.7990000e+02   3.4095000e+02   3.1595420e+01
   2.7000000e+02   3.3900000e+02   3.4153145e+01
   2.5800000e+02   3.4875000e+02   3.6109055e+01
   2.3955000e+02   3.5145000e+02   3.2648600e+01
   2.3685000e+02   3.4620000e+02   2.7834060e+01
   2.4660000e+02   3.3255000e+02   3.1294515e+01
   2.4705000e+02   3.2670000e+02   4.2127230e+01
   2.2500000e+02   3.2010000e+02   4.6189495e+01
   2.0145000e+02   3.0675000e+02   3.3400875e+01
   1.9455000e+02   3.0600000e+02   4.1224500e+01
   1.8285000e+02   2.9265000e+02   4.5437225e+01
   1.4865000e+02   3.1515000e+02   6.0332210e+01
   1.3755000e+02   3.2685000e+02   5.9128570e+01
   1.2675000e+02   3.0210000e+02   6.2137660e+01
   1.3425000e+02   2.7765000e+02   5.9730390e+01
   1.2090000e+02   2.5890000e+02   6.5297200e+01
   1.2660000e+02   2.6025000e+02   7.7784915e+01
   1.4565000e+02   2.4285000e+02   8.4555365e+01
   1.4295000e+02   2.5455000e+02   7.6129920e+01
   1.5855000e+02   2.5515000e+02   6.8155835e+01
   1.6815000e+02   2.3887500e+02   7.4174008e+01
   1.8750000e+02   2.1345000e+02   7.5528100e+01
   1.7850000e+02   2.0505000e+02   7.7333555e+01
   1.6042500e+02   2.0550000e+02   7.0563105e+01
   1.3905000e+02   2.1060000e+02   5.8376300e+01
   1.5630000e+02   2.1600000e+02   4.9800405e+01
   1.6095000e+02   2.1495000e+02   5.8225845e+01
   1.5195000e+02   2.2665000e+02   6.1686300e+01
   1.3560000e+02   2.3850000e+02   6.0934025e+01
   1.2165000e+02   2.5215000e+02   5.1004035e+01
   1.1100000e+02   2.6115000e+02   4.0020865e+01
   1.3845000e+02   2.8140000e+02   1.3089535e+01
   1.5405000e+02   2.7810000e+02   2.1815885e+01
   1.3185000e+02   2.7180000e+02   3.8967685e+01
   1.6410000e+02   2.8650000e+02   3.6259505e+01
   1.5195000e+02   3.0855000e+02   4.1374950e+01
   1.5915000e+02   3.2055000e+02   4.6791315e+01
   1.7160000e+02   3.2610000e+02   4.8145405e+01
   1.7355000e+02   3.3405000e+02   5.3110400e+01
   1.7865000e+02   3.1515000e+02   3.9268595e+01
   1.4310000e+02   3.1260000e+02   4.1074045e+01
   1.2105000e+02   3.0060000e+02   3.6409965e+01
   1.0065000e+02   2.9730000e+02   4.6640855e+01
   1.1400000e+02   2.8845000e+02   7.6731735e+01
   8.9850000e+01   2.9685000e+02   7.7784920e+01
   8.8050000e+01   3.0120000e+02   8.5307640e+01
   9.0750000e+01   3.1170000e+02   8.3351730e+01
   1.0110000e+02   2.6445000e+02   7.5227190e+01
   1.0511832e+02   2.5311055e+02   6.0331860e+01
   1.0200000e+02   2.3790000e+02   6.9961285e+01
   7.0200000e+01   2.1330000e+02   7.8386740e+01
   9.1987420e+01   2.0910001e+02   6.3341300e+01
   9.0450000e+01   1.9515000e+02   5.5367215e+01
   9.5550000e+01   1.8960000e+02   6.3491750e+01
   1.0590000e+02   1.8330000e+02   6.9810835e+01
   1.2075000e+02   1.9620000e+02   4.4534500e+01
   1.3395000e+02   1.9365000e+02   4.1976770e+01
   1.3425000e+02   1.8450000e+02   6.5899015e+01
   1.8585000e+02   1.6275000e+02   6.4244020e+01
   1.8600000e+02   1.5015000e+02   6.3943110e+01
   2.0850000e+02   1.3500000e+02   6.3040385e+01
   1.9965000e+02   1.2675000e+02   6.7554015e+01
   1.7805000e+02   1.1955000e+02   7.4926280e+01
   1.7250000e+02   1.1970000e+02   7.7935375e+01
   1.6605000e+02   9.8550000e+01   8.2900370e+01
   1.8225000e+02   8.7900000e+01   8.6511275e+01
   1.9109900e+02   9.6150000e+01   8.2298550e+01
   2.1510000e+02   1.0350000e+02   7.1164920e+01
   2.4705000e+02   1.0725000e+02   6.1234930e+01
   2.5184890e+02   1.0788030e+02   4.4235805e+01
   2.5620000e+02   1.2105000e+02   4.4233590e+01
   2.3595000e+02   1.2270000e+02   4.5136315e+01
   2.0145000e+02   1.2075000e+02   6.1987205e+01
   1.8660000e+02   1.0845000e+02   6.4544930e+01
   1.8375000e+02   1.0230000e+02   6.9660380e+01
   1.7910000e+02   1.1145000e+02   6.1084475e+01
   1.5060000e+02   1.0740000e+02   7.7484010e+01
   1.4310000e+02   1.2150000e+02   6.9359470e+01
   1.0080000e+02   1.3785000e+02   8.3050825e+01
   7.5600000e+01   1.3170000e+02   8.4254460e+01
   1.0680000e+02   1.1385000e+02   7.7935375e+01
   1.1625000e+02   1.0815000e+02   7.7183100e+01
   1.5495000e+02   8.9400000e+01   5.8526755e+01
   1.5690000e+02   7.5450000e+01   6.3190840e+01
   1.6365000e+02   7.5000000e+01   4.5888585e+01
   1.3770000e+02   6.9000000e+01   4.8596765e+01
   1.2195000e+02   4.0200000e+01   4.7994945e+01
   1.0335000e+02   5.1000000e+01   5.9730390e+01
   9.9600000e+01   3.3750000e+01   7.3873100e+01
   8.4300000e+01   4.2900000e+01   6.7403565e+01
   9.4800000e+01   5.1675000e+01   5.4163575e+01
   9.7200000e+01   6.6600000e+01   4.4534495e+01
   1.0005000e+02   7.7850000e+01   4.7994945e+01
   9.6750000e+01   9.0150000e+01   6.2739480e+01
   1.1655000e+02   1.0485000e+02   6.3040390e+01
   1.0485000e+02   1.2165000e+02   5.8677210e+01
   9.7350000e+01   1.2015000e+02   6.6952200e+01
   7.3800000e+01   1.5030000e+02   6.5146745e+01
   6.1650000e+01   1.6290000e+02   6.1987205e+01
   5.8650000e+01   1.6590000e+02   7.1014465e+01
   5.7150000e+01   1.6590000e+02   8.3652635e+01
   6.4950000e+01   1.7850000e+02   8.1094915e+01
   8.2950000e+01   1.7130000e+02   5.7924935e+01
   4.8450000e+01   2.0085000e+02   5.3561760e+01
   3.5700000e+01   1.8540000e+02   7.8085830e+01
   4.3950000e+01   1.7280000e+02   7.6882190e+01
   5.5350000e+01   1.8075000e+02   6.6500835e+01
   6.2023430e+01   1.8562387e+02   7.3720850e+01
   6.4500000e+01   1.9545000e+02   7.0713560e+01
   4.9650000e+01   1.9125000e+02   5.6269940e+01
   4.2450000e+01   1.8015000e+02   5.1304940e+01
   5.0100000e+01   1.4295000e+02   8.3201280e+01
   5.5050000e+01   1.1865000e+02   8.5608550e+01
   6.2850000e+01   1.0665000e+02   7.8988555e+01
   5.0550000e+01   1.1985000e+02   7.7935370e+01
   3.5400000e+01   1.2435000e+02   7.9139005e+01
   2.0700000e+01   9.3450000e+01   8.3652635e+01
   1.4100000e+01   9.8400000e+01   6.8155835e+01
   1.8000000e+01   1.0650000e+02   6.6199925e+01
   1.6950000e+01   1.1475000e+02   6.8757650e+01
   3.2100000e+01   1.3320000e+02   7.6280370e+01
   3.2400000e+01   1.5225000e+02   7.1240148e+01
   2.3400000e+01   1.6545000e+02   8.2749910e+01
   1.3650000e+01   1.8315000e+02   8.0794010e+01
   2.2050000e+01   1.8945000e+02   7.6581280e+01
   1.8750205e+01   1.6875036e+02   6.7253470e+01
   2.8500000e+01   1.8690000e+02   5.8752437e+01
   2.0399425e+01   1.0728736e+02   5.4013120e+01
   2.3700000e+01   7.1400000e+01   4.5286770e+01
   1.6200000e+01   7.5750000e+01   6.8155840e+01
   1.6200000e+01   5.8350000e+01   8.4104005e+01
   1.4250000e+01   3.8100000e+01   6.5748565e+01
   4.0200000e+01   6.7500000e+01   5.8526755e+01
   4.9350000e+01   6.0000000e+01   5.2959940e+01
   5.0100000e+01   4.3200000e+01   6.8908105e+01
   5.1150000e+01   2.5950000e+01   6.0934025e+01
   5.9700000e+01   1.5900000e+01   6.0633115e+01
   6.3750000e+01   2.3400000e+01   6.7704470e+01
   2.8050000e+01   3.8550000e+01   1.8806800e+01
   3.8249550e+01   7.1624775e+01   1.2035900e+01
   3.0450000e+01   8.4000000e+01   1.5496800e+01
   4.4850000e+01   5.1600000e+01   2.7834065e+01
   3.8100000e+01   1.8900000e+01   3.9193365e+01
   5.8500000e+01   3.0900000e+01   1.0682260e+01
   7.5450000e+01   1.0650000e+01   2.2417705e+01
   6.5040230e+01   2.9579885e+01   3.6950660e+01
   7.6950000e+01   1.5600000e+01   5.2508575e+01
   8.2200000e+01   4.3050000e+01   4.2277680e+01
   8.1150000e+01   5.4750000e+01   4.5286770e+01
   7.6650000e+01   6.5250000e+01   4.7994945e+01
   6.6750000e+01   8.6250000e+01   4.7092220e+01
   6.4050000e+01   9.2400000e+01   5.5668125e+01
   6.4800000e+01   1.1310000e+02   4.6791315e+01
   7.2450000e+01   1.3470000e+02   5.3411305e+01
   4.6950000e+01   1.4040000e+02   4.7694040e+01
   4.1850000e+01   9.6750000e+01   6.3943110e+01
   4.0950000e+01   8.7300000e+01   5.0477447e+01
   2.8050000e+01   1.2480000e+02   3.6861325e+01
   3.5550000e+01   1.3635000e+02   2.3169975e+01
   5.3400000e+01   1.1925000e+02   2.5125885e+01
   7.2450000e+01   9.5850000e+01   3.8817230e+01
   7.8600000e+01   9.1800000e+01   3.2347695e+01
   1.0140000e+02   8.2050000e+01   3.0542240e+01
   1.2285000e+02   9.4500000e+01   5.2132443e+01
   1.4670000e+02   1.0500000e+02   5.2508580e+01
   1.5030000e+02   1.1280000e+02   5.0703130e+01
   1.5060000e+02   1.1955000e+02   5.9579935e+01
   1.7700000e+02   1.3380000e+02   5.5066300e+01
   1.7490000e+02   1.4805000e+02   6.3040385e+01
   1.8510000e+02   1.3065000e+02   5.2207670e+01
   1.8150000e+02   1.1880000e+02   5.0703125e+01
   1.8135000e+02   1.1415000e+02   4.4233590e+01
   1.9890000e+02   1.0665000e+02   4.2277680e+01
   1.7970000e+02   8.0700000e+01   5.9880845e+01
   1.9290000e+02   7.8900000e+01   6.7704470e+01
   2.0085000e+02   8.1300000e+01   6.2288110e+01
   2.0820000e+02   8.7450000e+01   5.9429480e+01
   2.2170000e+02   7.9500000e+01   5.1004035e+01
   2.0415000e+02   6.5250000e+01   5.0703130e+01
   1.9950000e+02   4.5600000e+01   5.8978120e+01
   1.7220000e+02   2.9550000e+01   6.6350380e+01
   1.7955000e+02   5.9400000e+01   4.6866540e+01
   1.6890000e+02   5.8650000e+01   4.9950855e+01
   1.8735000e+02   4.9350000e+01   3.6259510e+01
   1.8090000e+02   3.7800000e+01   3.7764050e+01
   1.8495000e+02   2.8800000e+01   2.9338605e+01
   1.8915000e+02   1.5450000e+01   3.0391790e+01
   1.8390000e+02   1.6200000e+01   5.2659035e+01
   1.9950000e+02   2.2200000e+01   5.3712215e+01
   2.1510000e+02   2.1000000e+01   7.0864015e+01
   2.2155000e+02   2.9850000e+01   7.0262195e+01
   2.1615000e+02   3.1050000e+01   8.2900370e+01
   2.3655000e+02   3.5400000e+01   7.1014470e+01
   2.4555000e+02   4.0350000e+01   7.3120830e+01
   2.5695000e+02   2.9700000e+01   7.8988555e+01
   2.7075000e+02   4.2150000e+01   7.7634465e+01
   2.9655000e+02   3.9300000e+01   7.3873105e+01
   3.1605000e+02   5.6250000e+01   8.2449005e+01
   3.2820000e+02   7.0800000e+01   7.2669465e+01
   3.3480000e+02   8.4300000e+01   7.7634465e+01
   3.4109969e+02   1.1223743e+02   6.0293775e+01
   3.5370000e+02   9.3900000e+01   6.3943115e+01
   3.6465000e+02   9.1200000e+01   7.4926280e+01
   3.6645000e+02   7.5150000e+01   8.3050825e+01
   3.8025000e+02   8.0550000e+01   8.0794010e+01
   3.9705000e+02   7.9500000e+01   7.4023560e+01
   3.8400000e+02   4.2750000e+01   8.2449010e+01
   3.6420000e+02   1.7400000e+01   7.5227190e+01
   3.4875000e+02   3.7350000e+01   8.5307635e+01
   3.4365000e+02   5.4450000e+01   8.1847190e+01
   3.3495000e+02   4.4100000e+01   8.5909455e+01
   2.9880000e+02   4.0800000e+01   6.7554020e+01
   3.4215000e+02   4.8900000e+01   5.5216760e+01
   3.5025000e+02   4.2600000e+01   5.9579935e+01
   3.5025000e+02   5.8950000e+01   7.1465835e+01
   3.4275000e+02   8.2650000e+01   7.3572195e+01
   3.5265000e+02   2.3400000e+01   5.5066300e+01
   3.6570000e+02   9.4500000e+00   4.5587675e+01
   3.6915000e+02   1.5000000e+01   5.3862670e+01
   3.6780000e+02   2.0100000e+01   6.9509925e+01
   3.8190000e+02   1.7400000e+01   4.7994950e+01
   3.9435000e+02   3.6750000e+01   4.9048130e+01
   3.9855000e+02   7.9650000e+01   4.8446310e+01
   3.9285000e+02   9.9600000e+01   6.2438570e+01
   4.0380000e+02   1.0350000e+02   6.8757655e+01
   4.0785000e+02   1.1100000e+02   5.4163575e+01
   3.9885000e+02   1.3005000e+02   3.6861330e+01
   3.6855000e+02   1.2435000e+02   7.5678555e+01
   3.4552500e+02   1.0357500e+02   8.2900370e+01
   3.5925000e+02   1.2360000e+02   7.1766740e+01
   3.7050000e+02   1.3695000e+02   6.5748570e+01
   3.6690000e+02   1.3755000e+02   4.8446310e+01
   3.6165000e+02   1.1910000e+02   5.0853585e+01
   3.5985000e+02   1.0785000e+02   5.1304945e+01
   3.7080000e+02   8.6700000e+01   4.8747215e+01
   3.8460000e+02   6.8400000e+01   6.3190840e+01
   3.9210000e+02   6.1350000e+01   6.7102650e+01
   3.9195000e+02   6.2550000e+01   5.7624030e+01
   3.7739643e+02   5.9288750e+01   4.7430565e+01
   3.6195000e+02   4.8000000e+01   4.9499490e+01
   3.7410000e+02   4.9200000e+01   6.0482660e+01
   3.5115000e+02   4.2750000e+01   5.1004035e+01
   3.4845000e+02   3.3150000e+01   4.1976770e+01
   3.3930000e+02   2.9400000e+01   4.0472230e+01
   3.2670000e+02   2.3250000e+01   7.2519010e+01
   3.2355000e+02   1.0500000e+01   7.8085825e+01
   3.4500000e+02   3.2700000e+01   2.9338605e+01
   3.7215000e+02   4.6200000e+01   2.9639515e+01
   3.8385000e+02   7.3950000e+01   3.2498145e+01
   3.9435000e+02   7.4400000e+01   3.4604510e+01
   3.9345000e+02   4.9650000e+01   1.8054530e+01
   3.8205000e+02   3.9150000e+01   3.2648605e+01
   3.8835000e+02   1.3950000e+01   1.7452710e+01
   3.7455000e+02   1.1550000e+01   2.3771795e+01
   3.7530000e+02   1.0500000e+01   3.6109050e+01
   3.6660000e+02   1.3950000e+01   2.3771790e+01
   4.0080000e+02   7.1850000e+01   2.9188155e+01
   4.1745000e+02   6.3600000e+01   1.9859980e+01
   4.0635000e+02   6.5100000e+01   3.3099965e+01
   3.8355000e+02   8.7150000e+01   2.7382700e+01
   3.8842500e+02   1.0065000e+02   3.6334735e+01
   3.8265000e+02   1.1250000e+02   3.5356780e+01
   3.7935000e+02   1.2030000e+02   2.9489060e+01
   3.7845000e+02   1.2870000e+02   3.0391785e+01
   3.7320000e+02   1.3605000e+02   3.5356780e+01
   3.7845000e+02   1.3530000e+02   2.2116795e+01
   3.5628733e+02   1.2494938e+02   3.1218980e+01
   3.4650000e+02   1.1190000e+02   3.5808140e+01
   3.2730000e+02   9.0450000e+01   4.9048130e+01
   2.9850000e+02   7.4100000e+01   6.3040385e+01
   2.9715000e+02   8.3250000e+01   8.1696735e+01
   2.9505000e+02   9.2775000e+01   8.2298552e+01
   2.6040000e+02   8.3400000e+01   7.9891280e+01
   2.9055000e+02   6.8550000e+01   8.2298550e+01
   2.9955000e+02   6.5700000e+01   6.6049470e+01
   2.7270000e+02   6.5850000e+01   6.9660375e+01
   2.5965000e+02   7.4850000e+01   7.4474920e+01
   2.8065000e+02   5.5650000e+01   5.3862665e+01
   2.7704927e+02   4.9537410e+01   4.6604055e+01
   2.6940000e+02   4.5300000e+01   5.2659030e+01
   2.6535000e+02   3.0300000e+01   6.6801745e+01
   2.7116967e+02   2.2349590e+01   6.7343135e+01
   2.9171217e+02   3.3674775e+01   5.7473575e+01
   3.0135000e+02   4.3350000e+01   4.6339950e+01
   3.1635000e+02   4.0800000e+01   4.5888585e+01
   3.1245000e+02   2.7600000e+01   5.2959940e+01
   3.1845000e+02   2.9100000e+01   4.1374955e+01
   3.2505000e+02   5.4900000e+01   4.2879495e+01
   3.2610000e+02   6.1650000e+01   4.6791310e+01
   3.3600000e+02   8.0400000e+01   4.8295860e+01
   3.5625000e+02   9.0150000e+01   3.9118140e+01
   3.6225000e+02   8.4300000e+01   3.7914505e+01
   3.6075000e+02   7.8900000e+01   2.7382700e+01
   3.5085000e+02   9.2100000e+01   2.4524065e+01
   3.4515000e+02   1.0920000e+02   2.7382695e+01
   3.5325000e+02   6.1800000e+01   2.6780885e+01
   3.3915000e+02   5.0250000e+01   2.5577245e+01
   3.2730000e+02   5.1750000e+01   3.3701785e+01
   3.3165000e+02   6.5250000e+01   3.3400875e+01
   3.5505000e+02   7.1100000e+01   1.3239985e+01
   3.6420000e+02   7.4400000e+01   2.1665435e+01
   3.1965000e+02   5.6400000e+01   1.5045440e+01
   2.9445000e+02   8.7150000e+01   2.7382700e+01
   2.7795000e+02   8.2350000e+01   4.1976770e+01
   2.5065000e+02   8.3700000e+01   5.2508580e+01
   2.4990000e+02   8.4600000e+01   6.7854925e+01
   2.3475000e+02   6.3000000e+01   7.2970375e+01
   2.1465000e+02   4.9650000e+01   8.0794005e+01
   2.0550000e+02   5.7000000e+01   7.7935375e+01
   2.1825000e+02   6.1350000e+01   7.2519015e+01
   2.2552500e+02   5.9175000e+01   7.6054693e+01
   2.2575000e+02   7.9050000e+01   7.2970375e+01
   2.2575000e+02   5.4150000e+01   6.1385385e+01
   2.3010000e+02   5.7000000e+01   5.5367215e+01
   2.5717521e+02   5.1749130e+01   5.2244740e+01
   2.5931212e+02   4.6800000e+01   4.3292865e+01
   2.7885000e+02   5.6250000e+01   3.9268595e+01
   2.7990000e+02   4.9800000e+01   2.8134970e+01
   2.8095000e+02   1.7400000e+01   4.5286770e+01
   2.4765000e+02   2.5350000e+01   6.5297200e+01
   2.5185000e+02   3.2100000e+01   5.6570850e+01
   2.6160000e+02   4.3500000e+01   5.4163580e+01
   2.4795000e+02   2.9250000e+01   4.2428135e+01
   2.4345000e+02   2.0400000e+01   4.2879495e+01
   2.2500000e+02   2.6550000e+01   6.3491750e+01
   2.3535000e+02   3.8100000e+01   4.2879500e+01
   2.3625000e+02   4.0200000e+01   3.5958600e+01
   2.5140000e+02   5.3850000e+01   2.4674515e+01
   2.5245000e+02   6.6450000e+01   3.2347695e+01
   2.3220000e+02   6.8850000e+01   4.3932680e+01
   2.6565000e+02   8.2650000e+01   2.5125885e+01
   2.2695130e+02   7.9873040e+01   4.6337765e+01
   2.7510000e+02   8.5200000e+01   3.0391790e+01
   2.8935000e+02   1.0095000e+02   1.4744530e+01
   2.9685000e+02   1.0665000e+02   1.5346345e+01
   3.1170000e+02   1.0605000e+02   3.8967685e+01
   2.9715000e+02   7.7850000e+01   5.5818580e+01
   3.2490000e+02   1.2735000e+02   3.9569505e+01
   3.3675000e+02   1.2840000e+02   5.0101305e+01
   3.2610000e+02   1.2750000e+02   5.9429480e+01
   3.2145000e+02   1.1737500e+02   6.1084483e+01
   2.8747500e+02   1.0657500e+02   7.1240152e+01
   2.7180000e+02   9.6300000e+01   6.1686295e+01
   2.8620000e+02   1.1835000e+02   4.3782225e+01
   2.9310000e+02   1.2735000e+02   4.7393130e+01
   3.1125000e+02   1.5195000e+02   3.0241330e+01
   3.0810000e+02   1.6080000e+02   3.5356780e+01
   2.6085000e+02   1.4925000e+02   6.3341295e+01
   2.2755000e+02   1.6170000e+02   8.5307635e+01
   2.1495000e+02   1.5360000e+02   7.7784920e+01
   2.4000000e+02   1.6620000e+02   6.3943110e+01
   2.6085000e+02   1.7370000e+02   4.6039040e+01
   2.8455000e+02   1.7685000e+02   5.5367210e+01
   2.6085000e+02   1.6095000e+02   4.9048130e+01
   2.4915000e+02   1.5975000e+02   3.2347695e+01
   2.3775000e+02   1.5765000e+02   3.3852235e+01
   2.2605000e+02   1.5960000e+02   4.1675860e+01
   2.2177500e+02   1.6365000e+02   5.3712215e+01
   2.0145000e+02   1.6815000e+02   6.0332205e+01
   2.1480000e+02   1.8600000e+02   5.4013125e+01
   2.1465000e+02   1.9350000e+02   6.1234930e+01
   1.7700000e+02   1.8345000e+02   6.3341295e+01
   1.6230000e+02   1.7685000e+02   5.5367215e+01
   1.5487500e+02   1.6740000e+02   5.9429478e+01
   1.5487342e+02   1.6132487e+02   5.0476590e+01
   1.3260000e+02   1.6410000e+02   4.5738135e+01
   1.1865000e+02   1.6575000e+02   5.5367215e+01
   1.1970000e+02   1.5975000e+02   6.1836755e+01
   1.0770000e+02   1.6177500e+02   6.5447657e+01
   9.6900000e+01   1.6440000e+02   7.4324465e+01
   1.0230000e+02   1.6170000e+02   5.8225845e+01
   9.6000000e+01   1.5195000e+02   5.9279025e+01
   1.0185000e+02   1.3845000e+02   6.1385390e+01
   1.0965000e+02   1.3845000e+02   6.7704470e+01
   1.3035000e+02   1.3215000e+02   5.3411305e+01
   1.3515000e+02   1.3980000e+02   4.9048125e+01
   1.3410000e+02   1.4715000e+02   5.7473575e+01
   1.5390000e+02   1.5255000e+02   5.1756310e+01
   1.5720000e+02   1.4595000e+02   4.3029950e+01
   1.6905000e+02   1.4925000e+02   4.2578590e+01
   2.0460000e+02   1.5915000e+02   3.9118140e+01
   2.1930000e+02   1.6185000e+02   3.7613595e+01
   2.3760000e+02   1.7775000e+02   1.7151800e+01
   2.5635000e+02   1.7670000e+02   1.5195890e+01
   2.6250000e+02   1.6665000e+02   2.1966340e+01
   2.5785000e+02   1.5825000e+02   2.2267250e+01
   2.5785000e+02   1.3680000e+02   1.8204980e+01
   2.4540000e+02   1.3050000e+02   2.7683605e+01
   2.2762477e+02   1.3998831e+02   1.6888390e+01
   1.8180000e+02   1.3395000e+02   2.7081790e+01
   1.5945000e+02   1.3305000e+02   3.2949510e+01
   1.7640000e+02   1.1265000e+02   4.0321775e+01
   1.5000000e+02   9.9750000e+01   5.0853580e+01
   1.8510000e+02   9.4050000e+01   2.7984518e+01
   2.0520000e+02   8.2800000e+01   3.6409960e+01
   2.3685000e+02   1.0005000e+02   2.5577245e+01
   2.4705000e+02   1.0725000e+02   2.9940425e+01
   2.5680000e+02   1.1310000e+02   2.5577245e+01
   2.6010000e+02   1.2135000e+02   3.7011775e+01
   2.9070000e+02   1.2600000e+02   2.7081790e+01
   2.7075000e+02   1.0770000e+02   4.1224500e+01
   2.3295000e+02   1.0815000e+02   1.4894985e+01
   2.2170000e+02   1.0695000e+02   2.0010435e+01
   2.1285000e+02   1.1685000e+02   2.9188150e+01
   2.0115000e+02   9.1800000e+01   1.0983170e+01
   1.7835000e+02   9.1950000e+01   1.3390440e+01
   1.6095000e+02   8.8650000e+01   2.7834065e+01
   1.4820000e+02   9.6300000e+01   3.5055870e+01
   1.4160000e+02   9.1350000e+01   3.7613595e+01
   1.3545000e+02   8.7600000e+01   3.6861325e+01
   1.3365000e+02   7.2900000e+01   3.9419050e+01
   1.3725000e+02   6.5550000e+01   3.1294515e+01
   1.4610000e+02   6.5700000e+01   2.9639515e+01
   1.2960000e+02   6.4050000e+01   2.7984515e+01
   1.1430000e+02   7.4550000e+01   2.9037695e+01
   1.0500000e+02   6.4050000e+01   3.8967685e+01
   8.4600000e+01   6.6300000e+01   2.5727700e+01
   6.8850000e+01   6.5850000e+01   2.9037700e+01
   5.7750000e+01   4.4700000e+01   2.7984520e+01
   4.5750000e+01   9.7650000e+01   2.4524065e+01
   5.3250000e+01   7.8600000e+01   1.1885900e+01
   4.6200000e+01   7.1100000e+01   1.1885900e+01
   5.8200000e+01   4.1700000e+01   5.8677200e+00
   7.4100000e+01   5.4900000e+01   1.0682260e+01
   7.5750000e+01   9.3150000e+01   1.2487715e+01
   8.3701600e+01   8.2949945e+01   1.9971455e+01
   1.0110000e+02   8.2950000e+01   1.5496800e+01
   1.1880000e+02   8.1600000e+01   1.6399530e+01
   1.3905000e+02   8.7300000e+01   1.2487715e+01
   1.4437410e+02   5.5837690e+01   1.2036095e+01
   1.5180000e+02   3.5550000e+01   3.1896330e+01
   1.3935000e+02   1.4100000e+01   5.6570850e+01
   1.5255000e+02   1.0500000e+01   6.1084475e+01
   1.5450000e+02   2.6250000e+01   7.6129920e+01
   1.6515000e+02   9.4500000e+00   5.2207670e+01
   1.1400000e+02   2.0400000e+01   3.3099970e+01
   1.0965000e+02   2.8350000e+01   4.0020870e+01
   1.0215000e+02   2.9700000e+01   3.4303600e+01
   1.0500000e+02   3.3750000e+01   2.5426790e+01
   1.1940000e+02   5.5575000e+01   2.3169975e+01
   1.0605000e+02   4.7400000e+01   1.7001340e+01
   1.1775000e+02   2.3850000e+01   1.1885895e+01
   1.2870000e+02   3.4800000e+01   1.1284080e+01
   1.4970000e+02   3.2400000e+01   1.5346345e+01
   1.5570000e+02   2.9700000e+01   2.4824975e+01
   1.8735000e+02   7.8000000e+00   1.1133625e+01
   1.8540000e+02   2.9550000e+01   1.6399525e+01
   1.7790000e+02   3.1800000e+01   1.9709525e+01
   2.0685000e+02   3.9150000e+01   1.0080445e+01
   2.0955000e+02   6.0900000e+01   3.6710870e+01
   2.1615000e+02   5.9100000e+01   3.2949510e+01
   2.1240000e+02   4.1700000e+01   4.4684950e+01
   2.0865000e+02   3.3000000e+01   4.4534495e+01
   2.3070000e+02   1.8000000e+01   2.7683605e+01
   2.5590000e+02   2.3400000e+01   1.2638170e+01
   2.3475000e+02   4.5300000e+01   1.6850890e+01
   2.0925000e+02   1.9050000e+01   2.6931335e+01
   2.1180000e+02   1.0200000e+01   2.4223155e+01
   1.9155000e+02   9.7500000e+00   2.5727700e+01
   2.3205000e+02   6.3000000e+01   1.4142715e+01
   2.1690000e+02   6.0000000e+01   1.8204980e+01
   2.1210000e+02   6.3750000e+01   2.4072700e+01
   2.4082500e+02   8.2425000e+01   1.3992255e+01
   2.4667500e+02   5.6925000e+01   1.0456577e+01
   2.0910013e+02   2.4675050e+01   4.0472435e+01
   1.0215000e+02   1.7400000e+01   1.1885895e+01
   8.6850000e+01   4.0050000e+01   3.4604510e+01
   9.9150000e+01   4.9350000e+01   1.1584985e+01
   9.6150000e+01   5.5050000e+01   1.3992260e+01
   1.2480000e+02   6.4500000e+01   9.1777200e+00
   1.5195000e+02   4.3350000e+01   1.2111577e+01
   1.5915000e+02   1.0260000e+02   8.2749900e+00
   1.5885000e+02   1.1490000e+02   9.6290800e+00
   1.5030000e+02   1.1565000e+02   1.6850895e+01
   1.4145000e+02   1.0890000e+02   1.8054525e+01
   1.1647500e+02   1.2367500e+02   2.5351563e+01
   1.0215000e+02   1.3485000e+02   3.7162230e+01
   1.2405000e+02   1.4115000e+02   4.0622682e+01
   1.1535000e+02   1.5285000e+02   3.0542240e+01
   1.1865000e+02   1.5480000e+02   2.2417700e+01
   1.4400000e+02   1.3140000e+02   2.3169975e+01
   9.6450000e+01   1.8150000e+02   1.6850895e+01
   1.2255000e+02   1.7445000e+02   2.9188155e+01
   9.3450000e+01   1.8750000e+02   5.0402220e+01
   7.2000000e+01   1.7460000e+02   3.5958600e+01
   8.7825000e+01   1.4062500e+02   5.9429480e+01
   9.3300000e+01   1.4310000e+02   3.3701785e+01
   1.0260000e+02   1.5510000e+02   2.1815885e+01
   9.4350000e+01   1.5705000e+02   1.8054525e+01
   6.8850000e+01   1.7070000e+02   1.8355435e+01
   7.9350000e+01   1.5285000e+02   8.7263550e+00
   8.3850000e+01   1.4565000e+02   7.9740800e+00
   6.5850000e+01   1.2630000e+02   1.4443620e+01
   8.0550000e+01   1.2705000e+02   2.6931340e+01
   8.9850000e+01   1.1190000e+02   2.6630430e+01
   9.6300000e+01   1.1025000e+02   3.9719960e+01
   9.0150000e+01   1.0395000e+02   6.0332210e+01
   9.6000000e+01   1.1115000e+02   6.2589020e+01
   1.1895000e+02   1.0155000e+02   3.9569505e+01
   1.0170000e+02   1.1070000e+02   4.7994950e+01
   9.8250000e+01   1.4835000e+02   1.4142710e+01
   1.4865000e+02   1.6635000e+02   2.4072705e+01
   1.3470000e+02   1.6635000e+02   3.7162230e+01
   1.8705000e+02   1.8270000e+02   3.8817235e+01
   1.9447500e+02   1.9057500e+02   4.3105177e+01
   1.9695000e+02   2.1675000e+02   5.1756305e+01
   2.2755000e+02   2.2065000e+02   8.2148095e+01
   2.0895000e+02   2.4990000e+02   7.2519010e+01
   1.7370000e+02   2.6835000e+02   7.9891285e+01
   2.1375000e+02   2.7120000e+02   5.1756305e+01
   2.1690000e+02   2.8185000e+02   6.6049475e+01
   2.2185000e+02   2.7795000e+02   7.1465830e+01
   2.2365000e+02   2.8650000e+02   5.3862665e+01
   2.2200000e+02   2.7540000e+02   4.9048130e+01
   2.2245000e+02   2.6610000e+02   4.6640860e+01
   2.4375000e+02   2.5860000e+02   3.4754965e+01
   2.5875000e+02   2.5305000e+02   3.7463140e+01
   2.3175000e+02   2.4285000e+02   5.7323120e+01
   2.3580000e+02   2.3745000e+02   5.1004035e+01
   2.4885000e+02   2.3400000e+02   4.2127225e+01
   2.4150000e+02   2.3340000e+02   3.9719955e+01
   2.2890000e+02   2.2290000e+02   3.3852240e+01
   2.1525000e+02   2.1735000e+02   3.7914505e+01
   2.1405000e+02   2.0640000e+02   4.9349035e+01
   2.1720000e+02   2.0010000e+02   6.0934030e+01
   2.2560000e+02   1.9695000e+02   6.2889935e+01
   2.3505000e+02   2.0370000e+02   5.6269940e+01
   2.4285000e+02   2.3340000e+02   7.5829010e+01
   2.8125000e+02   2.2065000e+02   4.4384045e+01
   2.5635000e+02   2.1180000e+02   4.6941770e+01
   2.6295000e+02   2.0130000e+02   3.8365870e+01
   2.6025000e+02   1.9185000e+02   3.8365870e+01
   2.4780000e+02   1.9470000e+02   3.5356785e+01
   2.3610000e+02   1.8090000e+02   4.6490405e+01
   2.1855000e+02   1.8705000e+02   4.5286765e+01
   2.7300000e+02   2.0145000e+02   1.1735440e+01
   2.7450000e+02   2.0850000e+02   2.4824975e+01
   2.8575000e+02   2.2830000e+02   9.0272600e+00
   2.7330000e+02   2.3265000e+02   2.5727700e+01
   2.7225000e+02   2.4345000e+02   4.3330860e+01
   2.6670000e+02   2.5050000e+02   5.2809485e+01
   2.8635000e+02   2.3175000e+02   3.4905420e+01
   3.0495000e+02   2.2575000e+02   2.6931340e+01
   3.0390000e+02   2.2875000e+02   1.8505885e+01
   2.8335000e+02   2.5665000e+02   2.0311345e+01
   2.7915000e+02   2.6220000e+02   2.4072700e+01
   2.7525000e+02   2.7300000e+02   2.2568155e+01
   2.6750974e+02   2.7818895e+02   2.1726010e+01
   2.5275000e+02   2.8515000e+02   2.0461795e+01
   2.4600000e+02   2.8920000e+02   3.0090880e+01
   2.4765000e+02   3.0165000e+02   4.2127230e+01
   2.0130000e+02   3.0600000e+02   7.1315375e+01
   1.7475000e+02   2.8920000e+02   6.4695385e+01
   1.7325000e+02   2.7810000e+02   7.4174015e+01
   2.1360000e+02   2.9047500e+02   5.9354253e+01
   2.5770000e+02   3.0735000e+02   5.6871755e+01
   2.3775000e+02   3.2070000e+02   6.0783570e+01
   2.8612490e+02   2.9767490e+02   6.3228405e+01
   2.8590000e+02   2.9460000e+02   4.0171320e+01
   2.7960000e+02   3.0000000e+02   3.6409960e+01
   2.7120000e+02   3.0900000e+02   3.7312690e+01
   2.6355000e+02   3.0780000e+02   3.7011780e+01
   2.5605000e+02   3.1275000e+02   3.9268595e+01
   2.6415000e+02   3.0255000e+02   3.0542240e+01
   2.7315000e+02   2.9595000e+02   3.3250420e+01
   2.8080000e+02   2.9670000e+02   1.8355430e+01
   2.9160000e+02   2.8995000e+02   2.8887240e+01
   3.0270000e+02   2.8875000e+02   2.8134970e+01
   3.1035000e+02   2.7750000e+02   3.1444970e+01
   3.0855000e+02   2.7750000e+02   4.0171320e+01
   3.1725000e+02   2.6535000e+02   4.1224500e+01
   3.2265000e+02   2.5605000e+02   3.1444970e+01
   3.1605000e+02   2.4825000e+02   3.5055870e+01
   3.1155000e+02   2.4120000e+02   4.1450182e+01
   3.1545000e+02   2.8275000e+02   7.2218100e+00
   3.1140000e+02   2.8365000e+02   2.3922245e+01
   3.0952500e+02   2.8732500e+02   1.0832715e+01
   3.4087501e+02   2.9745001e+02   4.7205025e+01
   3.3510000e+02   3.0720000e+02   4.4985860e+01
   3.3495000e+02   3.0037500e+02   6.2062432e+01
   3.3375000e+02   3.3555000e+02   5.6420395e+01
   3.2670000e+02   3.4320000e+02   5.6570850e+01
   3.1320000e+02   3.5415000e+02   6.3491755e+01
   3.3435000e+02   3.0855000e+02   2.1815885e+01
   3.3480000e+02   2.7675000e+02   4.7393130e+01
   3.0780000e+02   3.0990000e+02   3.9118145e+01
   2.9940000e+02   3.2415000e+02   2.4975430e+01
   3.0975000e+02   3.1785000e+02   1.1584985e+01
   3.0000000e+02   3.2355000e+02   1.0682260e+01
   2.6025000e+02   3.2970000e+02   3.0542240e+01
   2.5185000e+02   3.3045000e+02   2.4223155e+01
   2.4780000e+02   3.3570000e+02   1.6700435e+01
   2.1540000e+02   2.7780000e+02   4.3932680e+01
   2.0385000e+02   2.7510000e+02   1.7452710e+01
   1.8345000e+02   2.7555000e+02   3.7463140e+01
   1.7760000e+02   2.5485000e+02   6.0181750e+01
   1.9020000e+02   2.4435000e+02   5.8526750e+01
   2.2485000e+02   2.3805000e+02   5.0251765e+01
   1.5180000e+02   2.4330000e+02   2.5426790e+01
   1.4835000e+02   2.3970000e+02   3.9719955e+01
   1.3335000e+02   2.4900000e+02   2.0461795e+01
   1.0515000e+02   2.3220000e+02   4.7393130e+01
   1.0860000e+02   2.4555000e+02   2.7984520e+01
   9.6150000e+01   2.2575000e+02   2.4223155e+01
   1.3621856e+02   2.2141840e+02   3.4980645e+01
   1.1040000e+02   2.3730000e+02   5.4915845e+01
   1.5240000e+02   2.2230000e+02   2.3169975e+01
   1.6657486e+02   2.2290000e+02   1.2713205e+01
   1.5270000e+02   2.2665000e+02   9.7795350e+00
   1.4235000e+02   2.2455000e+02   1.0230900e+01
   1.3185000e+02   2.1165000e+02   1.4443620e+01
   1.3680000e+02   2.0190000e+02   1.2939075e+01
   1.3455000e+02   1.9335000e+02   1.6098620e+01
   1.1422500e+02   2.0347500e+02   3.8817228e+01
   1.0155000e+02   1.9950000e+02   3.5055870e+01
   7.4850000e+01   2.1472500e+02   5.3110395e+01
   7.7400000e+01   1.9935000e+02   3.8215415e+01
   8.0550000e+01   2.0130000e+02   3.1444970e+01
   8.7750000e+01   1.9005000e+02   1.7603165e+01
   1.7580000e+02   2.0055000e+02   4.6791310e+01
   1.7745000e+02   2.1000000e+02   5.1455400e+01
   1.6815000e+02   2.1630000e+02   3.7463145e+01
   2.0205000e+02   2.2222500e+02   2.8887240e+01
   2.0265000e+02   2.3985000e+02   2.9789970e+01
   2.1885000e+02   2.5605000e+02   3.0241335e+01
   2.0640000e+02   2.6010000e+02   3.7613600e+01
   2.0385000e+02   2.5755000e+02   2.9188150e+01
   1.7505000e+02   2.6010000e+02   1.7151800e+01
   1.6320000e+02   2.7615000e+02   1.7001345e+01
   1.7662500e+02   2.8695000e+02   1.0230900e+01
   1.7130000e+02   2.8185000e+02   2.8285425e+01
   1.6245000e+02   2.4780000e+02   1.0983170e+01
   1.4565000e+02   2.5770000e+02   5.7172650e+00
   1.2750000e+02   2.5740000e+02   1.6249075e+01
   2.3325000e+02   2.0400000e+02   1.4142710e+01
   2.1870000e+02   2.1780000e+02   8.5759000e+00
   1.9725000e+02   1.7745000e+02   1.0080445e+01
   2.2800000e+02   1.4910000e+02   1.3841800e+01
   1.7175000e+02   2.6617500e+02   4.8671995e+01
   2.4510000e+02   3.6615000e+02   1.0832715e+01
   2.3100000e+02   3.6450000e+02   1.7904075e+01
   2.0985000e+02   3.8055000e+02   1.5195890e+01
   1.8705000e+02   3.9720000e+02   2.0461795e+01
   1.9890000e+02   3.7185000e+02   1.3841805e+01
   2.0775000e+02   3.6375000e+02   1.0983170e+01
   1.4640000e+02   4.0470000e+02   2.9338610e+01
   2.2965000e+02   3.8940000e+02   1.7603160e+01
   3.4320000e+02   3.0157500e+02   1.5872935e+01
   3.2692500e+02   2.9257500e+02   8.8015825e+00
   2.5695000e+02   3.1020000e+02   2.1063615e+01
   2.4345000e+02   3.1440000e+02   2.3771790e+01
   2.4315000e+02   3.2715000e+02   2.2718615e+01
   2.2605000e+02   3.3105000e+02   1.2337260e+01
   2.0520000e+02   3.3195000e+02   6.9209000e+00
   1.8315000e+02   3.2505000e+02   1.9709525e+01
   1.5000000e+02   3.4230000e+02   3.5958595e+01
   1.3650000e+02   3.4260000e+02   3.8365865e+01
   1.0455000e+02   3.3555000e+02   4.1525410e+01
   9.2400000e+01   3.2595000e+02   5.0552670e+01
   8.5500000e+01   3.1995000e+02   4.9349035e+01
   8.9100000e+01   3.0510000e+02   4.8295855e+01
   7.8150155e+01   3.0855005e+02   4.7318235e+01
   1.4205000e+02   3.4305000e+02   3.1444970e+01
   1.4355000e+02   3.5775000e+02   2.2116795e+01
   1.3380000e+02   3.6735000e+02   2.3019525e+01
   1.1955000e+02   3.7650000e+02   3.3400875e+01
   1.0230000e+02   3.9195000e+02   3.9118140e+01
   1.1595000e+02   3.8145000e+02   2.4524065e+01
   6.4650000e+01   4.2930000e+02   2.9338605e+01
   5.0100000e+01   4.2105000e+02   3.0993605e+01
   4.0800000e+01   4.2675000e+02   3.6409960e+01
   1.4850000e+01   4.1055000e+02   1.2186800e+01
   1.7250000e+01   3.7815000e+02   3.9268595e+01
   3.9150000e+01   4.2315000e+02   1.5948165e+01
   2.2800000e+01   3.6135000e+02   2.4373610e+01
   4.6950000e+01   3.7905000e+02   3.1294510e+01
   4.8000000e+01   4.0590000e+02   3.0843150e+01
   7.0800000e+01   3.6172500e+02   4.2578587e+01
   7.7550000e+01   3.5535000e+02   2.7533155e+01
   8.5950000e+01   3.4440000e+02   1.8806800e+01
   7.8900000e+01   3.3495000e+02   1.7904070e+01
   7.6950000e+01   3.2985000e+02   2.6028610e+01
   1.1265000e+02   3.1215000e+02   1.9859980e+01
   1.4415000e+02   3.1605000e+02   1.7753615e+01
   1.3170000e+02   2.9415000e+02   3.2799058e+01
   9.2850000e+01   3.5025000e+02   1.5797710e+01
   1.1643831e+02   3.5426217e+02   1.4971830e+01
   1.4970000e+02   3.5640000e+02   1.1434535e+01
   1.5727589e+02   3.5392408e+02   1.9144870e+01
   9.5250000e+01   4.1670000e+02   1.2337260e+01
   7.1850000e+01   4.2555000e+02   2.3320430e+01
   7.0050000e+01   4.3140000e+02   1.6249070e+01
   1.2202500e+02   4.1565000e+02   9.2529475e+00
   2.2200000e+01   3.4215000e+02   6.6199950e+00
   1.3065000e+02   3.3232500e+02   3.2046785e+01
   1.5015000e+02   3.5325000e+02   4.9499495e+01
   1.7220000e+02   3.3420000e+02   1.9559070e+01
   2.5725000e+02   2.9580000e+02   4.9725172e+01
   2.8275000e+02   2.7555000e+02   9.6290800e+00
   3.0165000e+02   2.2455000e+02   9.4786250e+00
   2.9985000e+02   2.0490000e+02   2.0461795e+01
   2.8155000e+02   1.8465000e+02   7.5227150e+00
   2.7045000e+02   1.7220000e+02   1.0531805e+01
   2.8365000e+02   1.7475000e+02   1.2939075e+01
   2.8245000e+02   1.5135000e+02   2.9037700e+01
   3.0810000e+02   1.5405000e+02   1.8505885e+01
   3.1170000e+02   1.7760000e+02   9.0272600e+00
   3.0930000e+02   1.7865000e+02   2.0311340e+01
   2.9670000e+02   1.7475000e+02   2.7232245e+01
   3.2010000e+02   1.7160000e+02   3.4604510e+01
   3.1500000e+02   1.6665000e+02   3.8215415e+01
   3.3060000e+02   1.7010000e+02   4.8747220e+01
   3.2925000e+02   1.8075000e+02   7.3873105e+01
   3.3405000e+02   1.5780000e+02   3.4454055e+01
   3.1875000e+02   1.5090000e+02   5.7172665e+01
   3.4275000e+02   1.5555000e+02   2.8736790e+01
   3.3825000e+02   1.4145000e+02   2.8285425e+01
   3.3135000e+02   1.3380000e+02   2.4824975e+01
   3.1620000e+02   1.1100000e+02   2.1514975e+01
   3.0765000e+02   9.4650000e+01   2.0612250e+01
   3.2115000e+02   9.8100000e+01   8.2749900e+00
   3.3000000e+02   9.5100000e+01   9.9299900e+00
   3.7095000e+02   1.0665000e+02   1.6098620e+01
   3.7575000e+02   1.1415000e+02   2.7081790e+01
   3.4920000e+02   1.4925000e+02   2.2568160e+01
   2.6790000e+02   1.7880000e+02   5.8677200e+00
   2.3737500e+02   2.2350000e+02   3.5657688e+01
   2.2575000e+02   2.6467500e+02   3.7613600e+01
   1.9312500e+02   2.0850000e+02   5.0402217e+01
   1.5157687e+02   1.8194946e+02   3.7189025e+01
   1.5630000e+02   1.8540000e+02   4.9349035e+01
   1.3590000e+02   1.0552500e+02   1.3691347e+01
   1.6470000e+02   9.6225000e+01   8.2749925e+00
   1.8082500e+02   1.1475000e+02   3.1219285e+01
   1.2120000e+02   1.7985000e+02   6.1836750e+01
   2.2860000e+02   1.8120000e+02   7.8687650e+01
   2.5230000e+02   1.6440000e+02   6.9810833e+01
   2.7622500e+02   1.1077500e+02   4.7092218e+01
   3.0330000e+02   1.0342500e+02   2.9413833e+01
   3.0682500e+02   1.1010000e+02   2.2116793e+01
   2.9175000e+02   4.9650000e+01   1.3841805e+01
   2.8755000e+02   5.0100000e+01   2.4223155e+01
   3.0105000e+02   4.3950000e+01   3.5657690e+01
   2.9220000e+02   4.0800000e+01   1.4142710e+01
   2.8559970e+02   3.1462575e+01   1.7490545e+01
   2.8725000e+02   1.8900000e+01   2.0913160e+01
   2.9910000e+02   1.6650000e+01   1.3390440e+01
   2.5350000e+02   2.6250000e+01   3.7463145e+01
   2.5035000e+02   6.6975000e+01   5.1455398e+01
   3.7290000e+02   8.1000000e+01   2.6931340e+01
   2.5732500e+02   6.7500000e+01   8.0417870e+01
   3.8220000e+02   6.3150000e+01   5.7247892e+01
   3.7920000e+02   1.0800000e+02   5.8827665e+01
   3.7035000e+02   9.7950000e+01   6.8155835e+01
   4.0665000e+02   6.8325000e+01   4.7543585e+01
   3.6645000e+02   6.3600000e+01   7.9139010e+01
   2.0970000e+02   1.8300000e+01   5.0402215e+01
   5.7000000e+01   2.5050000e+01   4.1675860e+01
   7.6500000e+00   8.3400000e+01   3.0993605e+01
   9.1500000e+00   7.1400000e+01   1.9258160e+01
   3.8700000e+01   4.3350000e+01   5.3561760e+01
   4.2450000e+01   4.9425000e+01   6.0482665e+01
   1.6368828e+01   9.7556380e+01   5.7228908e+01
   2.5350000e+01   1.2517500e+02   7.3120833e+01
   4.4175000e+01   1.3440000e+02   7.7408780e+01
   6.3900000e+01   1.9867500e+02   4.4684950e+01
   7.6125000e+01   1.4595000e+02   5.6871758e+01
   1.3042500e+02   3.7500000e+01   4.2954723e+01
   2.1810000e+02   1.3110000e+02   7.6731735e+01
   1.7347500e+02   1.7490000e+02   7.3647420e+01
   1.8375000e+02   2.0955000e+02   6.9209015e+01
   2.6040000e+02   3.5580000e+02   2.9188150e+01
   2.4600000e+02   3.7410000e+02   3.7463140e+01
   2.5320000e+02   3.8235000e+02   3.9419050e+01
   2.5046222e+02   3.9033702e+02   3.2724390e+01
   2.4510000e+02   4.0995000e+02   4.1374955e+01
   2.3460000e+02   4.0245000e+02   2.9489065e+01
   2.3865000e+02   4.0665000e+02   2.1364525e+01
   2.1975000e+02   4.2540000e+02   2.2267250e+01
   2.0505000e+02   4.3230000e+02   1.9859980e+01
   1.7985000e+02   4.3740000e+02   2.8736790e+01
   1.6487989e+02   4.3196953e+02   3.7553055e+01
   1.6935000e+02   4.3185000e+02   1.3691350e+01
   1.7520000e+02   4.2930000e+02   2.6630425e+01
   2.1345000e+02   4.2435000e+02   1.0682260e+01
   3.2070000e+02   3.8910000e+02   1.3390440e+01
   3.2295000e+02   3.8220000e+02   1.0381350e+01
   3.2865000e+02   3.8745000e+02   9.0272650e+00
   2.5455000e+02   4.0230000e+02   1.5346345e+01
   2.6760000e+02   3.7470000e+02   1.8355435e+01
   2.7330000e+02   3.4965000e+02   2.1063615e+01
   2.8440000e+02   3.4740000e+02   1.5797710e+01
   2.7510000e+02   3.4365000e+02   2.7533155e+01
   2.9970000e+02   3.4770000e+02   1.8505890e+01
   9.7425000e+01   4.2172500e+02   3.7387915e+01
   1.2255000e+02   3.6022500e+02   6.0708340e+01
   3.0105000e+02   3.6435000e+02   4.5738135e+01
   3.2130000e+02   3.3930000e+02   3.6710870e+01
   2.9085000e+02   3.7575000e+02   3.8365870e+01
   3.4125000e+02   3.3270000e+02   1.3390440e+01
   3.6780000e+02   3.6600000e+02   3.6259510e+01
   3.6690000e+02   3.7335000e+02   1.9258160e+01
   3.5205000e+02   4.2300000e+02   4.2127225e+01
   3.4575000e+02   4.3980000e+02   3.6259505e+01
   3.5865000e+02   4.2675000e+02   3.6710870e+01
   3.5720611e+02   4.0994982e+02   3.3701785e+01
   3.7800000e+02   4.3530000e+02   2.9940425e+01
   2.8215000e+02   4.1010000e+02   2.2869070e+01
   3.1425000e+02   2.9325000e+02   5.8376300e+01
   3.1775573e+02   2.6523743e+02   8.4273088e+01
   2.3130000e+02   3.6390000e+02   7.6129915e+01
   2.0505000e+02   3.6450000e+02   7.1164925e+01
   1.5945000e+02   3.8400000e+02   7.0713560e+01
   2.0602500e+02   4.1977500e+02   7.3722645e+01
   2.7945000e+02   4.2405000e+02   8.4705820e+01
   2.7900000e+02   4.1640000e+02   6.4394477e+01
   2.7270000e+02   3.9135000e+02   5.1154488e+01
   3.1395000e+02   4.2120000e+02   6.6651290e+01
   3.0022500e+02   4.0740000e+02   6.4319250e+01
   3.9705000e+02   3.4785000e+02   3.2949508e+01
   3.6105000e+02   3.7852500e+02   7.2895145e+01
   3.9277500e+02   4.3582500e+02   6.6952202e+01
   2.2702500e+02   3.4635000e+02   6.2965160e+01
   1.3245000e+02   3.1125000e+02   8.3878322e+01
   1.6597500e+02   2.7255000e+02   7.8085830e+01
   2.8320000e+02   2.5912500e+02   7.5528103e+01
   3.1095000e+02   2.2725000e+02   7.3120825e+01
   2.9205000e+02   1.9890000e+02   4.7242675e+01
   2.8395000e+02   1.9995000e+02   5.4013125e+01
   2.5822500e+02   1.9695000e+02   6.7478787e+01
   2.2117500e+02   1.2742500e+02   8.4856270e+01
   2.3175000e+02   8.6550000e+01   7.5076735e+01
   8.9100000e+01   8.0850000e+01   6.8306287e+01
   2.9550000e+01   7.7324875e+01   7.3572195e+01
   5.8575000e+01   3.9900000e+01   7.2895150e+01
   6.6750000e+01   2.2350000e+01   8.1395825e+01
   1.6860000e+02   6.1875000e+01   2.2944295e+01
   1.9185000e+02   5.9250000e+01   9.7795350e+00
