# Supplementary material for: Resilience of three-dimensional sinusoidal networks in liver tissue
Source: PLoS Comput Biol. 2020 Jun 29;16(6):e1007965. doi: 10.1371/journal.pcbi.1007965 (PMC7351228; doi:10.1371/journal.pcbi.1007965)
Supplement: S1 Data — The supporting data file is a zip-archive containing for three sinusoidal networks ASCII files with node positions of branch points, adjacency matrices and edge weights, respectively, as well as a file ‘readme.txt’ with information on the data format. The sinusoidal networks correspond to experimental data sets of adult murine liver tissue originally described in [14]. All three network sekeletons were processed as described in the main text. (ZIP) [file pcbi.1007965.s002.zip › exp2_node_positions.txt]

   3.0015000e+02   5.2050000e+01   1.5496800e+01
   3.1395000e+02   2.1150000e+01   4.8897670e+01
   3.1605000e+02   8.5500000e+00   6.4544930e+01
   3.1635000e+02   1.0350000e+01   7.2669470e+01
   3.1845000e+02   3.2550000e+01   8.8015810e+01
   3.4755000e+02   3.0150000e+01   7.9289470e+01
   2.9595000e+02   1.1085000e+02   7.5076730e+01
   3.5145000e+02   1.1115000e+02   8.9821270e+01
   3.7965000e+02   7.8450000e+01   8.8015810e+01
   3.8085000e+02   6.6450000e+01   8.9219450e+01
   3.6675000e+02   1.3650000e+01   8.9821270e+01
   3.5895000e+02   1.6650000e+01   7.2970380e+01
   3.8235000e+02   1.8750000e+01   7.8386740e+01
   3.0855000e+02   5.3850000e+01   8.9219450e+01
   2.8935000e+02   5.8350000e+01   8.5608540e+01
   3.8835000e+02   6.3450000e+01   8.2599460e+01
   4.0125000e+02   5.0850000e+01   6.0934030e+01
   4.0725000e+02   2.8350000e+01   7.7784920e+01
   3.8565000e+02   1.9350000e+01   4.7694040e+01
   3.6075000e+02   5.9550000e+01   4.0171320e+01
   3.6735000e+02   5.6850000e+01   4.6189490e+01
   3.6585000e+02   1.7205000e+02   8.7414000e+01
   3.1125000e+02   2.0865000e+02   8.7414000e+01
   2.9115000e+02   2.0175000e+02   8.3803100e+01
   1.4925000e+02   2.1315000e+02   7.8386740e+01
   1.5555000e+02   2.3385000e+02   8.3502180e+01
   2.2485000e+02   2.1075000e+02   8.9821270e+01
   2.5395000e+02   2.3145000e+02   8.9821270e+01
   1.8225000e+02   2.4315000e+02   9.0122180e+01
   1.7115000e+02   2.4615000e+02   8.9821270e+01
   9.1650000e+01   3.2565000e+02   9.0423090e+01
   1.3455000e+02   3.0735000e+02   8.4705830e+01
   1.2255000e+02   3.0315000e+02   6.9961290e+01
   1.2555000e+02   3.5805000e+02   6.7554020e+01
   4.4250000e+01   3.3975000e+02   5.9429480e+01
   4.0650000e+01   3.5505000e+02   8.5608540e+01
   3.4350000e+01   4.0995000e+02   8.8015810e+01
   2.5650000e+01   4.0995000e+02   8.9219450e+01
   8.1450000e+01   4.1895000e+02   9.0122180e+01
   9.7050000e+01   3.9855000e+02   8.6812180e+01
   1.8315000e+02   3.9585000e+02   5.1605850e+01
   1.8915000e+02   3.8295000e+02   6.8456740e+01
   1.8975000e+02   3.9525000e+02   8.6210370e+01
   1.9545000e+02   3.9315000e+02   7.1766740e+01
   1.9065000e+02   4.2105000e+02   3.4454050e+01
   2.5455000e+02   4.0695000e+02   8.5307640e+01
   2.1975000e+02   4.1415000e+02   8.7414000e+01
   2.1165000e+02   4.1445000e+02   8.9821270e+01
   2.2575000e+02   4.1955000e+02   8.6812180e+01
   2.7195000e+02   3.0075000e+02   8.9821270e+01
   2.1315000e+02   2.6715000e+02   8.2900370e+01
   2.3925000e+02   2.6715000e+02   7.1766740e+01
   1.8795000e+02   2.4375000e+02   7.2970380e+01
   1.7595000e+02   2.3835000e+02   6.0934030e+01
   1.5555000e+02   2.4975000e+02   6.8456740e+01
   2.3385000e+02   2.3137425e+02   7.3872070e+01
   2.3775000e+02   2.4675000e+02   7.3873100e+01
   3.3045000e+02   2.7705000e+02   8.9219450e+01
   3.4815000e+02   3.2325000e+02   9.0423090e+01
   3.1695000e+02   2.9145000e+02   8.0794010e+01
   3.2595000e+02   3.1725000e+02   7.6581280e+01
   3.4874645e+02   2.8066069e+02   6.4775080e+01
   3.6255000e+02   2.4915000e+02   8.9821270e+01
   3.2985000e+02   2.3985000e+02   8.9821270e+01
   3.6645000e+02   2.0955000e+02   7.7183100e+01
   3.6915000e+02   2.4285000e+02   8.9821270e+01
   4.0305000e+02   1.3455000e+02   7.0864010e+01
   3.8985000e+02   1.2915000e+02   7.2970380e+01
   3.7455000e+02   1.1025000e+02   7.3572190e+01
   3.8565000e+02   9.9750000e+01   4.7694040e+01
   3.8175000e+02   7.1250000e+01   5.0402220e+01
   3.8865000e+02   9.2550000e+01   2.9639520e+01
   3.8595000e+02   8.4150000e+01   2.5125880e+01
   3.8925000e+02   7.6950000e+01   1.7001340e+01
   4.0515000e+02   9.4350000e+01   5.7924930e+01
   4.1535000e+02   1.3605000e+02   5.5517670e+01
   4.1175000e+02   1.9875000e+02   5.5216760e+01
   4.2495000e+02   2.5635000e+02   7.4174010e+01
   4.1775000e+02   2.6805000e+02   7.4775830e+01
   4.1475000e+02   2.8365000e+02   7.9590370e+01
   3.9855000e+02   3.1335000e+02   8.6511270e+01
   3.9255000e+02   3.4755000e+02   8.6210370e+01
   2.7322549e+02   4.2562478e+02   7.8837070e+01
   2.5815000e+02   4.1895000e+02   6.3040380e+01
   2.4675000e+02   3.8985000e+02   7.5979460e+01
   2.7675000e+02   3.5625000e+02   6.2739480e+01
   2.8455000e+02   3.7005000e+02   5.7924930e+01
   3.2835000e+02   4.0035000e+02   6.5447660e+01
   3.3735000e+02   3.6495000e+02   8.0493100e+01
   3.3195000e+02   3.5715000e+02   8.9821270e+01
   3.1725000e+02   3.3855000e+02   8.4104000e+01
   1.9845000e+02   3.0135000e+02   7.9289470e+01
   1.3732312e+02   2.8709626e+02   6.0763880e+01
   1.3815000e+02   2.7735000e+02   8.5307640e+01
   1.1655000e+02   2.9055000e+02   5.8225850e+01
   1.0335000e+02   1.5135000e+02   8.5608540e+01
   1.0995000e+02   1.0875000e+02   7.3572190e+01
   1.1055000e+02   1.0065000e+02   7.6280370e+01
   2.0295000e+02   3.3750000e+01   6.9058560e+01
   1.5037447e+02   3.8471730e+01   6.3943110e+01
   1.5105000e+02   2.3550000e+01   7.2368560e+01
   1.2855000e+02   4.8150000e+01   7.0864010e+01
   1.3275000e+02   4.9950000e+01   8.2298550e+01
   1.7175000e+02   3.9750000e+01   5.2508580e+01
   1.3875000e+02   1.5645000e+02   7.8386740e+01
   1.3815000e+02   1.5885000e+02   6.9359470e+01
   1.1535000e+02   1.6995000e+02   4.9198580e+01
   8.9250000e+01   1.8315000e+02   6.6350380e+01
   7.6950000e+01   1.3215000e+02   7.5678550e+01
   3.5250000e+01   1.4505000e+02   7.2368560e+01
   6.2250000e+01   9.1350000e+01   7.1766740e+01
   5.8650000e+01   8.7450000e+01   5.6721300e+01
   6.4350000e+01   1.0725000e+02   5.1605850e+01
   6.4950000e+01   1.1895000e+02   4.2578590e+01
   6.9150000e+01   1.2735000e+02   4.4384040e+01
   7.7850000e+01   1.4205000e+02   6.8757650e+01
   6.7350000e+01   1.5435000e+02   7.0262200e+01
   5.5124210e+01   1.8232568e+02   5.5066420e+01
   2.5050000e+01   1.6695000e+02   6.4845840e+01
   3.4050000e+01   2.3505000e+02   8.9219450e+01
   8.5495300e+00   2.0504954e+02   6.1761170e+01
   7.6500000e+00   2.0115000e+02   8.2599460e+01
   1.3050000e+01   1.9515000e+02   5.3110400e+01
   1.0950000e+01   1.7745000e+02   5.5818580e+01
   9.4500000e+00   1.3695000e+02   7.1164920e+01
   2.4150000e+01   1.0365000e+02   7.4775830e+01
   2.0550000e+01   9.4950000e+01   7.1465830e+01
   1.4250000e+01   6.6150000e+01   7.7784920e+01
   7.7850000e+01   8.8500000e+00   3.3852240e+01
   7.9950000e+01   2.8650000e+01   4.5286770e+01
   8.7450000e+01   1.6950000e+01   5.9429480e+01
   5.5650000e+01   1.6950000e+01   8.9821270e+01
   9.6450000e+01   9.8850000e+01   5.9128570e+01
   6.1050000e+01   5.7750000e+01   5.9429480e+01
   7.0950000e+01   3.4050000e+01   7.1465830e+01
   7.2150000e+01   3.6150000e+01   5.0402220e+01
   6.2550000e+01   4.6050000e+01   3.5356780e+01
   9.4650000e+01   5.8950000e+01   3.9268590e+01
   4.3950000e+01   6.6150000e+01   5.1906760e+01
   3.6450000e+01   1.1955000e+02   6.2438570e+01
   5.0550000e+01   1.7985000e+02   3.2046790e+01
   4.9350000e+01   2.0175000e+02   1.9709530e+01
   4.6350000e+01   2.0535000e+02   2.6329520e+01
   4.8150000e+01   2.0625000e+02   4.9499490e+01
   4.8450000e+01   1.7895000e+02   7.8085830e+01
   4.8750000e+01   2.1975000e+02   4.5587680e+01
   8.4750000e+01   1.9545000e+02   5.9429480e+01
   1.0305000e+02   1.7475000e+02   2.9940420e+01
   1.0455000e+02   1.5915000e+02   4.1675860e+01
   1.0725000e+02   1.4175000e+02   2.5426790e+01
   1.2615000e+02   1.4145000e+02   2.6630430e+01
   1.5375000e+02   1.1325000e+02   5.9128570e+01
   1.6005000e+02   1.2165000e+02   7.2368560e+01
   1.8967443e+02   1.3275000e+02   4.0997470e+01
   2.2905000e+02   9.0450000e+01   9.0423090e+01
   3.1095000e+02   5.5350000e+01   6.1234930e+01
   3.1455000e+02   4.7850000e+01   6.3943110e+01
   2.8695000e+02   4.8225540e+01   7.1390380e+01
   2.4555000e+02   4.2150000e+01   7.0262200e+01
   3.4725000e+02   1.5975000e+02   8.7113100e+01
   2.4195000e+02   1.7415000e+02   5.9429480e+01
   2.3415000e+02   1.7055000e+02   6.1234930e+01
   2.3985000e+02   1.6095000e+02   7.8386740e+01
   1.9335000e+02   1.6905000e+02   8.1997640e+01
   1.9965000e+02   1.6815000e+02   6.4544930e+01
   1.2885000e+02   1.8075000e+02   2.3019520e+01
   1.1685000e+02   1.8975000e+02   1.3992260e+01
   1.2225000e+02   2.5335000e+02   4.4684950e+01
   1.3215000e+02   2.5785000e+02   4.6189490e+01
   1.7475000e+02   3.0585000e+02   5.1906760e+01
   1.7445000e+02   3.0915000e+02   7.9891280e+01
   2.3715000e+02   2.7015000e+02   5.2809490e+01
   3.6195000e+02   3.6675000e+02   6.0332210e+01
   3.5955000e+02   3.9075000e+02   7.5377650e+01
   3.1455000e+02   3.7395000e+02   2.9037700e+01
   3.1222529e+02   3.6524960e+02   3.8515310e+01
   3.0495000e+02   3.6735000e+02   4.5587680e+01
   3.0075000e+02   3.6255000e+02   5.5818580e+01
   2.9505000e+02   3.5595000e+02   5.9730390e+01
   2.7555000e+02   3.5535000e+02   4.1374960e+01
   2.5545000e+02   3.6075000e+02   5.6119480e+01
   2.5035000e+02   3.8055000e+02   5.3712210e+01
   2.3955000e+02   3.7785000e+02   5.5517670e+01
   2.3175000e+02   3.6135000e+02   6.3943110e+01
   1.9065000e+02   3.3195000e+02   8.6210370e+01
   2.1705000e+02   3.6195000e+02   4.7694040e+01
   1.8915000e+02   3.4395000e+02   5.6119480e+01
   1.6995000e+02   3.4965000e+02   6.3341300e+01
   1.4835000e+02   3.3525000e+02   4.7092220e+01
   8.9250000e+01   2.9775000e+02   4.0773140e+01
   7.7535670e+01   2.7083842e+02   3.7937860e+01
   7.0050000e+01   2.9685000e+02   3.3852240e+01
   7.7250000e+01   3.1005000e+02   3.3852240e+01
   8.5350000e+01   3.0795000e+02   3.4454050e+01
   1.1595000e+02   2.8155000e+02   4.4083130e+01
   1.1775000e+02   2.7285000e+02   3.7463140e+01
   1.8075000e+02   2.7345000e+02   2.3019520e+01
   1.8525000e+02   2.7675000e+02   3.8365870e+01
   2.0415000e+02   2.7045000e+02   5.4013120e+01
   2.1885000e+02   2.7705000e+02   5.1906760e+01
   1.9815000e+02   2.8515000e+02   6.7854930e+01
   2.0295000e+02   3.0015000e+02   5.6721300e+01
   2.5215000e+02   3.0945000e+02   3.8666780e+01
   2.5605000e+02   3.0015000e+02   4.2879500e+01
   2.8005000e+02   3.1275000e+02   4.3481310e+01
   2.9775000e+02   3.1275000e+02   4.8897670e+01
   3.2445000e+02   3.3375000e+02   4.4083130e+01
   2.6055000e+02   3.1635000e+02   2.3019520e+01
   2.6835000e+02   3.0405000e+02   2.8134970e+01
   2.6985000e+02   2.9595000e+02   2.4824970e+01
   2.5185000e+02   2.9025000e+02   2.8435880e+01
   2.3625000e+02   2.8155000e+02   3.0241330e+01
   1.8975000e+02   3.1335000e+02   3.6259510e+01
   2.0655000e+02   3.2175000e+02   4.3180410e+01
   2.1855000e+02   3.3345000e+02   6.0633110e+01
   2.1855000e+02   3.4635000e+02   4.7994950e+01
   2.7915000e+02   2.9625000e+02   2.1214070e+01
   2.8305000e+02   3.0885000e+02   2.8435880e+01
   3.4395000e+02   3.1455000e+02   3.0542240e+01
   3.7725000e+02   3.4005000e+02   4.6490410e+01
   3.9915000e+02   3.6795000e+02   7.2067650e+01
   4.0035000e+02   3.7575000e+02   7.7484010e+01
   4.2135000e+02   3.7185000e+02   5.8827660e+01
   4.0155000e+02   3.7245000e+02   4.1976770e+01
   4.1062548e+02   4.1384857e+02   5.6194540e+01
   4.0755000e+02   4.2435000e+02   7.7183100e+01
   3.8115000e+02   4.1445000e+02   8.9821270e+01
   3.9465000e+02   4.0095000e+02   8.3803100e+01
   3.8685000e+02   4.0635000e+02   6.9961290e+01
   3.6495000e+02   4.2375000e+02   4.9198580e+01
   3.3855000e+02   4.0725000e+02   6.0031300e+01
   3.4095000e+02   4.2435000e+02   6.3341300e+01
   3.0075000e+02   4.1895000e+02   6.4244020e+01
   2.6985000e+02   4.2465000e+02   5.9730390e+01
   2.2995000e+02   4.0035000e+02   5.2207670e+01
   1.8045000e+02   3.5355000e+02   3.2648600e+01
   1.9995000e+02   3.6045000e+02   2.8435880e+01
   2.0325000e+02   3.7845000e+02   3.0241330e+01
   1.6065000e+02   3.8355000e+02   4.7694040e+01
   1.1445000e+02   3.6915000e+02   8.2599460e+01
   2.2350000e+01   3.9075000e+02   6.4244020e+01
   2.0850000e+01   3.2475000e+02   8.1094910e+01
   5.7750000e+01   3.3255000e+02   7.9590370e+01
   4.6350000e+01   3.0885000e+02   3.1144060e+01
   4.4850000e+01   3.2385000e+02   3.7463140e+01
   5.4750000e+01   3.2415000e+02   3.8666780e+01
   6.7950000e+01   3.2385000e+02   3.1745880e+01
   8.1750000e+01   3.3315000e+02   2.2718610e+01
   8.8650000e+01   3.6735000e+02   6.2137660e+01
   2.3850000e+01   3.2445000e+02   3.2046790e+01
   2.1750000e+01   3.1875000e+02   4.2277680e+01
   1.7550000e+01   3.2295000e+02   1.2487710e+01
   5.1150000e+01   3.2985000e+02   1.8204980e+01
   5.3550000e+01   3.0855000e+02   2.2417700e+01
   9.7650000e+01   3.0405000e+02   9.7795300e+00
   9.7350000e+01   3.1035000e+02   4.0622700e+00
   1.1422575e+02   3.6112445e+02   3.8741470e+01
   6.7650000e+01   3.3825000e+02   4.5888590e+01
   6.2550000e+01   3.4545000e+02   4.1374960e+01
   5.6550000e+01   3.4935000e+02   4.7092220e+01
   1.1250000e+01   3.9945000e+02   3.9268590e+01
   1.3950000e+01   3.7965000e+02   5.2809490e+01
   2.5125430e+01   3.8355004e+02   5.7548940e+01
   1.1550000e+01   3.6885000e+02   6.3040380e+01
   1.5750000e+01   3.5625000e+02   7.0563100e+01
   1.9350000e+01   4.0065000e+02   8.4404910e+01
   3.1050000e+01   3.9855000e+02   4.2578590e+01
   5.7450000e+01   4.0785000e+02   4.8295860e+01
   1.0095000e+02   4.1865000e+02   4.1074040e+01
   1.0455000e+02   4.1175000e+02   4.4684950e+01
   1.2015000e+02   3.6945000e+02   5.7022210e+01
   1.4505000e+02   3.8055000e+02   3.3250420e+01
   8.7750000e+01   3.7935000e+02   3.0542240e+01
   9.7050000e+01   3.8175000e+02   4.3481310e+01
   7.7250000e+01   3.8355000e+02   6.4695400e+00
   6.2850000e+01   3.5775000e+02   3.0241330e+01
   6.4950000e+01   3.8355000e+02   8.8768100e+00
   4.0950000e+01   3.8655000e+02   1.1284080e+01
   1.6050000e+01   2.0745000e+02   2.4824970e+01
   1.3650000e+01   1.7055000e+02   2.9338610e+01
   1.8150000e+01   2.1945000e+02   4.3631800e+00
   8.1150000e+01   1.7595000e+02   4.4083130e+01
   7.4850000e+01   1.3155000e+02   3.8967690e+01
   7.6350000e+01   1.2555000e+02   3.3250420e+01
   7.5150000e+01   1.2045000e+02   7.6731700e+00
   1.3845000e+02   1.5450000e+01   6.5748560e+01
   1.8495000e+02   2.8950000e+01   4.2879500e+01
   2.0475000e+02   4.3950000e+01   4.5888590e+01
   2.0415000e+02   5.9850000e+01   4.1675860e+01
   1.9785000e+02   7.4850000e+01   2.4223160e+01
   1.9425000e+02   8.8350000e+01   1.8505890e+01
   1.8075000e+02   1.0785000e+02   5.7323120e+01
   1.6995000e+02   6.8850000e+01   6.1535840e+01
   1.5555000e+02   7.3950000e+01   3.1745880e+01
   1.3875000e+02   5.5050000e+01   3.0843150e+01
   1.1895000e+02   1.7850000e+01   3.3852240e+01
   1.1145000e+02   9.7500000e+00   1.8204980e+01
   9.6750000e+01   4.6050000e+01   8.5759000e+00
   4.9950000e+01   8.3250000e+01   2.6630430e+01
   6.6450000e+01   1.5495000e+02   1.9559100e+00
   7.5150000e+01   1.7355000e+02   6.4695400e+00
   6.6750000e+01   1.4955000e+02   1.8505890e+01
   1.2915000e+02   1.2705000e+02   6.2137660e+01
   1.5675000e+02   1.5285000e+02   2.0311340e+01
   1.9215000e+02   1.6125000e+02   3.9569500e+01
   2.1555000e+02   1.2975000e+02   5.2508580e+01
   1.9485000e+02   1.3995000e+02   3.0241330e+01
   1.6035000e+02   1.0455000e+02   1.6098620e+01
   1.7895000e+02   6.4950000e+01   2.0010430e+01
   1.7565000e+02   2.6850000e+01   1.0381350e+01
   2.2755000e+02   1.8450000e+01   7.4775830e+01
   2.1075000e+02   2.9250000e+01   5.8827660e+01
   2.3025000e+02   4.5750000e+01   5.1906760e+01
   2.2845000e+02   1.0725000e+02   4.3481310e+01
   2.2545000e+02   9.9750000e+01   4.9499490e+01
   2.4015000e+02   1.0995000e+02   3.9268590e+01
   2.5755000e+02   1.2045000e+02   5.9730390e+01
   2.7375000e+02   1.0545000e+02   7.0262200e+01
   3.2415000e+02   8.5350000e+01   4.1976770e+01
   3.3255000e+02   9.7950000e+01   4.6189490e+01
   3.2805000e+02   1.1955000e+02   5.8225850e+01
   3.1965000e+02   1.2135000e+02   4.1675860e+01
   3.4965000e+02   1.2585000e+02   6.6952200e+01
   3.5565000e+02   1.5825000e+02   5.3110400e+01
   3.8205000e+02   1.6335000e+02   7.5678550e+01
   3.7455000e+02   1.4115000e+02   4.5587680e+01
   3.7035000e+02   1.5195000e+02   2.9338610e+01
   3.7815000e+02   1.7235000e+02   3.6560420e+01
   3.6195000e+02   2.1105000e+02   4.3481310e+01
   3.4845000e+02   2.0535000e+02   4.6189490e+01
   2.9835000e+02   2.0265000e+02   3.9870410e+01
   3.0015000e+02   1.8795000e+02   7.0864010e+01
   3.1995000e+02   1.9785000e+02   7.8386740e+01
   3.1515000e+02   2.3025000e+02   8.8015810e+01
   2.9715000e+02   2.3085000e+02   8.5608540e+01
   2.8755000e+02   2.2905000e+02   8.4104000e+01
   3.6975000e+02   2.4555000e+02   5.1906760e+01
   3.4545000e+02   2.5635000e+02   6.4244020e+01
   3.4005000e+02   2.4915000e+02   4.3782230e+01
   3.1155000e+02   2.3775000e+02   4.9499490e+01
   3.0255000e+02   2.2785000e+02   4.7994950e+01
   2.6955000e+02   1.9875000e+02   7.1164920e+01
   2.4795000e+02   2.0775000e+02   7.9590370e+01
   2.2815000e+02   2.0205000e+02   8.8015810e+01
   2.4405000e+02   1.8255000e+02   7.4775830e+01
   2.0835000e+02   2.1435000e+02   6.8456740e+01
   1.6005000e+02   2.2215000e+02   4.2277680e+01
   1.7355000e+02   2.2245000e+02   3.0542240e+01
   2.0025000e+02   2.5575000e+02   3.4454050e+01
   2.0715000e+02   2.3415000e+02   2.4524070e+01
   2.4435000e+02   2.2335000e+02   5.1004030e+01
   2.5215000e+02   2.2995000e+02   5.3110400e+01
   3.2145000e+02   2.6985000e+02   5.7924930e+01
   3.3015000e+02   2.7195000e+02   6.5748560e+01
   3.2415000e+02   2.7135000e+02   3.5356780e+01
   3.3735000e+02   2.8365000e+02   4.4684950e+01
   3.5505000e+02   2.8275000e+02   3.6861330e+01
   3.9555000e+02   2.8845000e+02   5.6721300e+01
   4.1025000e+02   2.6265000e+02   7.1766740e+01
   4.0755000e+02   2.6805000e+02   5.4614940e+01
   4.1655000e+02   2.5635000e+02   3.8365870e+01
   3.2985000e+02   2.4855000e+02   2.3320430e+01
   3.1605000e+02   2.5815000e+02   2.1815890e+01
   2.4615000e+02   2.1465000e+02   1.0983170e+01
   2.6985000e+02   2.1075000e+02   1.5195890e+01
   2.6115000e+02   2.0805000e+02   3.9870410e+01
   3.1785000e+02   2.3205000e+02   2.4824970e+01
   2.1825000e+02   2.7735000e+02   6.7704500e+00
   1.7805000e+02   2.8635000e+02   1.7904070e+01
   1.4235000e+02   2.9325000e+02   6.1686300e+00
   1.4895000e+02   3.3135000e+02   3.1144060e+01
   1.5255000e+02   3.3795000e+02   3.4754960e+01
   1.7385000e+02   3.5055000e+02   2.4524070e+01
   1.7295000e+02   3.5355000e+02   1.6399530e+01
   2.2065000e+02   3.3735000e+02   2.8435880e+01
   1.7655000e+02   3.2805000e+02   3.1745880e+01
   1.8015000e+02   3.1635000e+02   3.4754960e+01
   1.3725000e+02   2.9385000e+02   3.8064960e+01
   1.5975000e+02   3.1815000e+02   1.3540900e+00
   1.5585000e+02   4.0995000e+02   2.6028610e+01
   1.3605000e+02   4.1835000e+02   3.4754960e+01
   1.7835000e+02   4.1085000e+02   1.6700440e+01
   2.6235000e+02   3.9525000e+02   1.9107710e+01
   2.7795000e+02   3.9495000e+02   5.8526760e+01
   2.5215000e+02   3.5655000e+02   4.6189490e+01
   2.3385000e+02   3.5895000e+02   1.9408620e+01
   2.2575000e+02   3.8295000e+02   3.5055870e+01
   2.5125000e+02   3.9645000e+02   4.1074040e+01
   2.3025000e+02   4.2435000e+02   1.2788620e+01
   2.4165000e+02   3.8355000e+02   1.9107710e+01
   2.2575000e+02   3.7665000e+02   1.3992260e+01
   1.8045000e+02   3.2055000e+02   5.8677200e+00
   2.0535000e+02   3.2595000e+02   9.1777200e+00
   2.7765000e+02   3.3465000e+02   1.4594070e+01
   2.7375000e+02   3.6105000e+02   1.4293170e+01
   2.7795000e+02   3.7185000e+02   1.5797710e+01
   2.6055000e+02   3.8445000e+02   4.9649900e+00
   3.1845000e+02   3.9735000e+02   4.3782230e+01
   3.0435000e+02   4.1205000e+02   5.0402220e+01
   3.2535000e+02   4.2315000e+02   1.6098620e+01
   3.0615000e+02   4.2075000e+02   2.5577200e+00
   3.0135000e+02   4.1595000e+02   8.2749900e+00
   2.9025000e+02   4.1055000e+02   2.2417700e+01
   3.4905000e+02   4.1745000e+02   1.9408620e+01
   3.4815000e+02   4.0605000e+02   2.6931340e+01
   3.5835000e+02   3.8955000e+02   1.3691350e+01
   3.7575000e+02   3.6885000e+02   4.2578590e+01
   3.7515000e+02   3.5895000e+02   2.4824970e+01
   3.4875000e+02   3.6765000e+02   4.9649900e+00
   3.8715000e+02   4.0485000e+02   1.1584990e+01
   3.9427624e+02   3.5939945e+02   5.8673400e+00
   3.8985000e+02   3.4455000e+02   9.4786300e+00
   3.9645000e+02   3.4035000e+02   1.6399530e+01
   4.0005000e+02   3.3765000e+02   4.1675860e+01
   4.1145000e+02   3.1905000e+02   4.5286770e+01
   4.0035000e+02   3.1425000e+02   6.5146750e+01
   3.6735000e+02   2.9115000e+02   5.0402220e+01
   3.9675000e+02   2.7375000e+02   4.5587680e+01
   3.9255000e+02   2.7045000e+02   2.0612250e+01
   4.1865000e+02   2.9775000e+02   1.7904070e+01
   3.3465000e+02   2.8695000e+02   1.1584990e+01
   3.1335000e+02   2.9115000e+02   2.2417700e+01
   3.0915000e+02   2.9055000e+02   3.0241330e+01
   2.7405000e+02   2.7165000e+02   1.8204980e+01
   2.4825000e+02   2.5935000e+02   2.0913160e+01
   2.4045000e+02   2.4765000e+02   3.6259510e+01
   3.0675000e+02   2.8515000e+02   1.0983170e+01
   3.2025000e+02   2.6475000e+02   1.6399530e+01
   3.2805000e+02   2.6955000e+02   2.0913160e+01
   3.6945000e+02   2.3715000e+02   1.1885900e+01
   3.3765000e+02   2.2935000e+02   2.4824970e+01
   2.8875000e+02   2.0715000e+02   5.2659000e+00
   2.6565000e+02   1.5135000e+02   4.4083130e+01
   2.5275000e+02   1.4535000e+02   5.7022210e+01
   2.2185000e+02   1.4775000e+02   6.9359470e+01
   2.1195000e+02   1.4655000e+02   2.6931340e+01
   2.2515000e+02   1.3545000e+02   1.8204980e+01
   2.6985000e+02   1.2135000e+02   3.6259510e+01
   2.9595000e+02   1.2315000e+02   6.3040380e+01
   2.8125000e+02   1.5855000e+02   5.0703130e+01
   3.0885000e+02   1.4955000e+02   4.1675860e+01
   2.9805000e+02   1.8015000e+02   3.3250420e+01
   2.8065000e+02   1.9155000e+02   5.2809490e+01
   2.5875000e+02   1.6515000e+02   1.5195890e+01
   2.4975000e+02   1.6665000e+02   1.3992260e+01
   2.5515000e+02   1.5615000e+02   3.4454050e+01
   2.3054747e+02   1.9717564e+02   3.3928360e+01
   2.4105000e+02   1.9815000e+02   4.3481310e+01
   2.4585000e+02   2.1255000e+02   4.4083130e+01
   1.9815000e+02   1.6875000e+02   4.1976770e+01
   1.9845000e+02   1.7535000e+02   4.9198580e+01
   1.4235000e+02   2.0955000e+02   2.0010430e+01
   1.5585000e+02   2.4555000e+02   3.4604500e+00
   1.8735000e+02   2.7075000e+02   1.3089530e+01
   1.1595000e+02   2.3355000e+02   1.5195890e+01
   1.1595000e+02   2.1015000e+02   1.3540900e+00
   1.2585000e+02   2.1045000e+02   4.3631800e+00
   1.2795000e+02   1.9485000e+02   1.3540900e+00
   1.3665000e+02   2.0175000e+02   4.3631800e+00
   1.2885000e+02   1.4805000e+02   1.8806800e+01
   1.2195000e+02   1.4625000e+02   4.6490410e+01
   1.2915000e+02   1.7505000e+02   1.3540900e+00
   1.1925000e+02   2.6865000e+02   4.3631800e+00
   9.6150000e+01   2.0865000e+02   3.4454050e+01
   9.1890120e+01   2.1536911e+02   2.3743980e+01
   7.4850000e+01   2.0415000e+02   2.0612250e+01
   6.5850000e+01   2.3055000e+02   2.7232240e+01
   4.6050000e+01   2.1975000e+02   1.3390440e+01
   1.0545000e+02   1.3305000e+02   1.6550000e+00
   1.0995000e+02   1.2225000e+02   1.3540900e+00
   9.4650000e+01   1.6335000e+02   1.3540900e+00
   9.2850000e+01   1.9335000e+02   1.3540900e+00
   5.5950000e+01   2.0835000e+02   2.2568200e+00
   7.4550000e+01   2.4225000e+02   3.6861330e+01
   1.0395000e+02   2.6205000e+02   4.3631800e+00
   1.2795000e+02   2.6055000e+02   4.9649900e+00
   2.2305000e+02   3.1365000e+02   8.5759000e+00
   2.1765000e+02   2.8935000e+02   2.5577200e+00
   1.8105000e+02   1.8195000e+02   3.9870410e+01
   1.8915000e+02   1.9665000e+02   4.1074040e+01
   2.6295000e+02   1.5705000e+02   1.4293170e+01
   2.7915000e+02   1.1625000e+02   2.3621340e+01
   2.9685000e+02   1.0755000e+02   2.2718610e+01
   3.1785000e+02   1.6695000e+02   1.3691350e+01
   3.9015000e+02   1.9875000e+02   3.2347690e+01
   4.1775000e+02   2.0055000e+02   2.6931340e+01
   4.2435000e+02   1.9335000e+02   1.9709530e+01
   4.0425000e+02   1.9875000e+02   1.9559100e+00
   3.7905000e+02   1.8645000e+02   1.5797710e+01
   3.4695000e+02   2.0115000e+02   2.3922250e+01
   3.2025000e+02   1.8255000e+02   3.1745880e+01
   3.0015000e+02   1.7835000e+02   1.7001340e+01
   3.1125000e+02   1.9485000e+02   1.3540900e+00
   3.0315000e+02   1.9065000e+02   4.0622700e+00
   2.9925000e+02   1.7625000e+02   4.3631800e+00
   2.7975000e+02   1.6275000e+02   1.3540900e+00
   2.7735000e+02   1.4925000e+02   1.3540900e+00
   3.2535000e+02   9.9750000e+01   1.6098620e+01
   3.2295000e+02   1.0185000e+02   7.3722600e+00
   3.1575000e+02   1.0665000e+02   5.2659000e+00
   2.3625000e+02   1.3815000e+02   1.6550000e+00
   2.5095000e+02   1.3395000e+02   1.4594070e+01
   2.8875000e+02   9.1350000e+01   4.9649900e+00
   2.8155000e+02   6.3750000e+01   1.9408620e+01
   2.8905000e+02   6.0150000e+01   3.1144060e+01
   3.0075000e+02   2.8350000e+01   7.7784920e+01
   2.5515000e+02   2.7450000e+01   6.0633110e+01
   2.6145000e+02   5.8950000e+01   5.0101310e+01
   2.5455000e+02   5.8650000e+01   3.8666780e+01
   2.5215000e+02   4.8750000e+01   3.7162230e+01
   2.4795000e+02   7.4850000e+01   2.8134970e+01
   2.6415000e+02   4.6950000e+01   1.6098620e+01
   3.3015000e+02   3.3150000e+01   3.5055870e+01
   3.6375000e+02   1.2150000e+01   2.8736790e+01
   3.5655000e+02   1.6050000e+01   2.8435880e+01
   3.4515000e+02   2.8350000e+01   1.6700440e+01
   3.5745000e+02   4.1250000e+01   5.5668100e+00
   2.9865000e+02   3.4950000e+01   7.6731700e+00
   3.2115000e+02   4.0650000e+01   6.7704500e+00
   2.2845000e+02   3.3750000e+01   3.0241330e+01
   2.0745000e+02   2.9550000e+01   1.2788620e+01
   2.1495000e+02   3.1350000e+01   4.5286770e+01
   2.0865000e+02   8.4150000e+01   1.9559100e+00
   2.2275000e+02   8.0550000e+01   3.1595400e+00
   2.7375000e+02   7.3350000e+01   4.2879500e+01
   2.9085000e+02   8.1750000e+01   3.6259510e+01
   2.3205000e+02   9.1350000e+01   1.0531800e+00
   1.9005000e+02   9.8250000e+01   1.1584990e+01
   2.7855000e+02   3.6450000e+01   3.7463140e+01
   2.7255000e+02   6.4650000e+01   2.1214070e+01
   2.8005075e+02   7.0499640e+01   2.1810400e+00
   3.3975000e+02   7.9050000e+01   2.1514980e+01
   3.4483070e+02   9.6403730e+01   3.8926700e+01
   3.1275000e+02   1.2075000e+02   1.6550000e+00
   3.4395000e+02   1.3335000e+02   1.6550000e+00
   3.3855000e+02   1.6155000e+02   3.4153150e+01
   3.3555000e+02   1.6995000e+02   4.5286770e+01
   2.4795000e+02   1.8045000e+02   8.5759000e+00
   3.1665000e+02   2.1945000e+02   2.5577200e+00
   3.2535000e+02   2.1735000e+02   5.5668100e+00
   3.1035000e+02   2.6325000e+02   3.1595400e+00
   2.3625000e+02   2.8335000e+02   1.6550000e+00
   3.4215000e+02   2.9025000e+02   1.7001340e+01
   3.4965000e+02   2.7705000e+02   2.3621340e+01
   3.4455000e+02   2.9805000e+02   1.0983170e+01
   3.6645000e+02   3.2835000e+02   1.9559100e+00
   3.9615000e+02   4.1055000e+02   3.5356780e+01
   2.8455000e+02   3.2715000e+02   1.9559100e+00
   2.6235000e+02   3.2235000e+02   1.3540900e+00
   1.9537388e+02   3.1364919e+02   4.9649900e+00
   1.8795000e+02   3.3315000e+02   1.9559100e+00
   2.4645000e+02   3.9975000e+02   3.7613600e+00
   1.9455000e+02   4.0545000e+02   2.8586300e+00
   1.3665000e+02   3.4575000e+02   2.5426790e+01
   1.6095000e+02   3.4245000e+02   6.1686300e+00
   1.6335000e+02   3.3555000e+02   1.9559100e+00
   1.4295000e+02   3.2655000e+02   1.1584990e+01
   1.3065000e+02   2.9025000e+02   3.1595400e+00
   2.5785000e+02   2.3835000e+02   3.7613600e+00
   3.6315000e+02   2.7525000e+02   3.3852240e+01
   2.5995000e+02   2.5005000e+02   4.4684950e+01
   2.0175000e+02   2.1555000e+02   1.7603160e+01
   2.2635000e+02   2.0265000e+02   3.8666780e+01
   2.8995000e+02   2.0895000e+02   7.1465830e+01
   3.0375000e+02   2.1765000e+02   6.9359470e+01
   3.1755000e+02   2.1975000e+02   6.8155830e+01
   3.6225000e+02   2.1915000e+02   3.9870410e+01
   3.8385000e+02   1.3425000e+02   4.5286770e+01
   3.3705000e+02   1.0005000e+02   3.9870410e+01
   3.1755000e+02   8.4150000e+01   2.2116790e+01
   2.8395000e+02   9.1350000e+01   3.9870410e+01
   1.4175000e+02   5.0850000e+01   1.1284080e+01
   1.3935000e+02   6.9150000e+01   1.1885900e+01
   1.3425000e+02   2.1450000e+01   4.9649900e+00
   1.1835000e+02   9.7500000e+00   1.1284080e+01
   1.8225000e+02   1.4745000e+02   3.5055870e+01
   1.5975000e+02   1.7115000e+02   2.1214070e+01
   2.9850000e+01   1.0815000e+02   4.1675860e+01
   2.5350000e+01   1.2135000e+02   3.2949510e+01
   2.0850000e+01   1.2975000e+02   3.2046790e+01
   1.1550000e+01   1.4115000e+02   2.2568200e+00
   1.4550000e+01   5.9850000e+01   4.9800400e+01
   2.9550000e+01   6.0750000e+01   2.1214070e+01
   3.7950000e+01   3.9150000e+01   1.0080440e+01
   5.4750000e+01   3.9450000e+01   2.9639520e+01
   1.9050000e+01   8.5500000e+00   3.5657690e+01
   1.8150000e+01   6.7500000e+00   6.0934030e+01
   5.5500000e+00   1.3050000e+01   6.6350380e+01
   5.0550000e+01   1.5750000e+01   1.4293170e+01
   3.1950000e+01   1.5765000e+02   3.7613600e+00
   1.9050000e+01   1.5285000e+02   4.9649900e+00
   8.8350000e+01   6.8550000e+01   4.9649900e+00
   1.2195000e+02   4.0650000e+01   4.2879500e+01
   1.0635000e+02   5.8050000e+01   6.5748560e+01
   9.6150000e+01   5.6850000e+01   6.2438570e+01
   1.2195000e+02   4.4250000e+01   1.4594070e+01
   1.4303949e+02   9.8531360e+01   2.8647960e+01
   1.8929963e+02   1.0304930e+02   3.1369210e+01
   9.3150000e+01   9.1350000e+01   5.5668100e+00
   8.7750000e+01   1.3245000e+02   2.5426790e+01
   7.6350000e+01   1.7175000e+02   1.8806800e+01
   3.4050000e+01   2.8755000e+02   4.3631800e+00
   5.7150000e+01   3.0135000e+02   1.3540900e+00
   6.3750000e+01   3.1335000e+02   1.3540900e+00
   2.5350000e+01   4.1145000e+02   4.6640900e+00
   3.2850000e+01   4.1385000e+02   1.9559100e+00
   9.6150000e+01   4.0725000e+02   1.3540900e+00
   9.1350000e+01   3.9705000e+02   1.9559100e+00
   1.0365000e+02   4.2195000e+02   1.6399530e+01
   1.2675000e+02   4.1205000e+02   1.3540900e+00
   3.6450000e+01   3.6405000e+02   1.9559100e+00
   3.2850000e+01   3.4845000e+02   1.6550000e+00
   2.4150000e+01   3.4095000e+02   1.0682260e+01
   7.6950000e+01   3.5955000e+02   5.7022210e+01
   3.2550000e+01   3.8805000e+02   8.3803100e+01
   3.8895000e+02   3.9405000e+02   6.5748560e+01
   3.8565000e+02   3.8745000e+02   8.9219450e+01
   2.2335000e+02   3.2745000e+02   2.7834060e+01
   1.9875000e+02   3.0765000e+02   3.0241330e+01
   2.0475000e+02   2.6265000e+02   2.5426790e+01
   2.4735000e+02   3.2295000e+02   2.3019520e+01
   3.3855000e+02   3.2325000e+02   4.0773140e+01
   1.4865000e+02   3.6255000e+02   4.2879500e+01
   1.9245000e+02   3.4035000e+02   4.2879500e+01
   2.2065000e+02   3.8115000e+02   7.0262200e+01
   3.6558724e+02   4.0800297e+02   7.3057020e+01
   1.8345000e+02   3.3015000e+02   8.3201280e+01
   1.1415000e+02   2.5725000e+02   3.2046790e+01
   1.0635000e+02   2.0655000e+02   1.9559100e+00
   2.3325000e+02   2.7450000e+01   7.1164920e+01
   3.1125000e+02   7.3950000e+01   3.6861330e+01
   1.8765000e+02   1.3965000e+02   3.5055870e+01
   8.0250000e+01   2.4225000e+02   7.7183100e+01
   7.2750000e+01   1.9365000e+02   7.3271280e+01
   2.0099870e+01   1.0665027e+02   5.1078680e+01
   8.2950000e+01   2.0250000e+01   7.8386740e+01
   3.4950000e+01   2.0295000e+02   8.2900370e+01
   3.3450000e+01   1.0455000e+02   7.5377650e+01
   6.8850000e+01   1.1115000e+02   7.0563100e+01
   8.4150000e+01   1.3545000e+02   7.4174010e+01
   1.7715000e+02   4.3650000e+01   6.3341300e+01
   1.4595000e+02   5.2050000e+01   5.6119480e+01
   1.1265000e+02   1.1385000e+02   6.6952200e+01
   1.7775000e+02   1.7985000e+02   6.3341300e+01
   1.2855000e+02   1.9575000e+02   7.7784920e+01
   1.0815000e+02   2.1285000e+02   7.7183100e+01
   8.0624860e+01   2.1165209e+02   8.2676660e+01
   8.3550000e+01   2.6775000e+02   8.5006730e+01
   1.1355000e+02   2.8815000e+02   5.1004030e+01
   2.1255000e+02   3.1575000e+02   9.0122180e+01
   2.7195000e+02   3.4905000e+02   5.8225850e+01
   3.8745000e+02   3.7455000e+02   7.9590370e+01
   4.2495000e+02   2.4615000e+02   6.3341300e+01
   4.1235000e+02   1.5105000e+02   3.0241330e+01
   3.9015000e+02   9.8850000e+01   1.0381350e+01
   3.9075000e+02   9.9750000e+01   2.6028610e+01
   3.7035000e+02   2.1495000e+02   6.4845840e+01
   3.5175000e+02   1.8405000e+02   7.2669470e+01
   3.4515000e+02   2.7255000e+02   6.2137660e+01
   3.4965000e+02   3.0075000e+02   7.6581280e+01
   2.8635000e+02   2.5455000e+02   8.8617640e+01
   2.0115000e+02   2.3355000e+02   4.1675860e+01
   1.4745000e+02   2.4795000e+02   6.9961290e+01
   2.8485000e+02   2.8215000e+02   7.7484010e+01
   2.9925000e+02   3.1875000e+02   8.7714910e+01
   2.3655000e+02   3.4215000e+02   8.2900370e+01
   2.2665000e+02   3.9015000e+02   8.9520360e+01
   1.9905000e+02   3.8805000e+02   8.8617640e+01
   1.5675000e+02   4.2465000e+02   8.4104000e+01
   1.4715000e+02   4.1235000e+02   8.7714910e+01
   1.0095000e+02   3.8655000e+02   8.8015810e+01
   7.8750000e+01   3.8115000e+02   9.0122180e+01
   9.1350000e+01   4.0695000e+02   9.0724000e+01
   4.0350000e+01   3.9135000e+02   8.5909460e+01
   3.0450000e+01   3.6945000e+02   8.9219450e+01
   7.0050000e+01   3.5235000e+02   8.3502180e+01
   8.2350000e+01   3.5475000e+02   8.6210370e+01
   1.3875000e+02   3.3135000e+02   4.9499490e+01
   1.1865000e+02   3.1125000e+02   5.1304940e+01
   1.0545000e+02   3.5265000e+02   8.4404910e+01
   1.4212250e+02   2.9737213e+02   8.4705050e+01
   1.5735000e+02   3.0075000e+02   8.4404910e+01
   2.7795000e+02   2.5905000e+02   9.0423090e+01
   2.1015000e+02   2.2305000e+02   8.6511270e+01
   2.0295000e+02   2.0295000e+02   9.0423090e+01
   1.9545000e+02   2.0535000e+02   8.8918540e+01
   1.8705000e+02   2.0175000e+02   8.4104000e+01
   1.9095000e+02   2.2695000e+02   8.4404910e+01
   1.8855000e+02   1.7715000e+02   8.4104000e+01
   2.0475000e+02   1.8795000e+02   9.0122180e+01
   2.2185000e+02   1.7745000e+02   8.4404910e+01
   2.9902478e+02   1.6912478e+02   8.6887200e+01
   2.7075000e+02   1.5285000e+02   8.5608540e+01
   3.2565000e+02   2.2035000e+02   9.0423090e+01
   3.2175000e+02   1.8375000e+02   9.0423090e+01
   3.3547522e+02   1.8929956e+02   8.8390830e+01
   3.8055000e+02   4.2750000e+01   4.1675860e+01
   4.0845000e+02   2.8950000e+01   4.6490410e+01
   3.7365000e+02   2.9550000e+01   7.6882190e+01
   3.6675000e+02   5.7150000e+01   8.5307640e+01
   3.5655000e+02   1.0425000e+02   8.8617640e+01
   3.2325000e+02   1.2255000e+02   7.8988560e+01
   3.4965000e+02   7.0350000e+01   8.9219450e+01
   3.0645000e+02   2.3250000e+01   5.1304940e+01
   2.9715000e+02   4.2150000e+01   3.4604500e+00
   3.0135000e+02   4.9200000e+01   3.1595450e+00
   3.0570000e+02   5.2050000e+01   8.1245350e+00
   3.0045000e+02   4.0050000e+01   1.7151800e+01
   2.9985000e+02   3.7050000e+01   3.7162235e+01
   3.0900000e+02   2.9550000e+01   4.0321775e+01
   3.1050000e+02   1.6350000e+01   8.1546275e+01
   3.3915000e+02   2.5500000e+01   6.9509925e+01
   3.4635000e+02   4.1850000e+01   8.5909455e+01
   3.4935000e+02   5.0850000e+01   8.9520360e+01
   3.4725000e+02   6.0450000e+01   8.9821270e+01
   3.4215000e+02   6.7800000e+01   8.5458095e+01
   3.3750000e+02   8.3100000e+01   8.7263550e+01
   3.4755000e+02   8.7900000e+01   8.4856275e+01
   3.3915000e+02   1.0695000e+02   8.5909455e+01
   3.1845000e+02   1.0470000e+02   8.8166270e+01
   3.1050000e+02   9.9750000e+01   9.0122180e+01
   3.0195000e+02   9.3750000e+01   8.8166275e+01
   2.9895000e+02   1.0725000e+02   8.7714910e+01
   3.0090000e+02   1.1775000e+02   9.0122180e+01
   2.9385000e+02   1.2165000e+02   8.6210360e+01
   2.9115000e+02   1.0995000e+02   8.3502185e+01
   3.0960000e+02   1.1595000e+02   7.5076740e+01
   3.1440000e+02   1.1070000e+02   8.4104005e+01
   3.1680000e+02   1.1940000e+02   7.9891280e+01
   3.0952500e+02   1.1730000e+02   8.9144227e+01
   3.0810000e+02   1.2855000e+02   9.0423090e+01
   3.0075000e+02   1.2900000e+02   8.9821270e+01
   3.0705000e+02   1.3950000e+02   8.7865360e+01
   3.2610000e+02   1.4085000e+02   8.9821270e+01
   3.3705000e+02   1.3770000e+02   8.6210360e+01
   3.3750000e+02   1.2945000e+02   8.5458090e+01
   3.5055000e+02   1.2375000e+02   8.9219455e+01
   3.5850000e+02   1.1325000e+02   8.9069000e+01
   3.6555000e+02   1.0470000e+02   8.9520360e+01
   3.7095000e+02   9.6450000e+01   8.7263545e+01
   3.7170000e+02   8.2500000e+01   8.9821270e+01
   3.7387500e+02   5.4675000e+01   8.8768088e+01
   3.6825000e+02   4.0500000e+01   8.9369905e+01
   3.6825000e+02   3.2400000e+01   8.5909455e+01
   3.6285000e+02   2.3100000e+01   8.5759005e+01
   3.5430000e+02   7.8000000e+00   8.7414005e+01
   3.5670000e+02   1.0350000e+01   7.0262195e+01
   3.7215000e+02   2.2350000e+01   6.6801745e+01
   3.7875000e+02   2.9850000e+01   7.8838100e+01
   3.7867566e+02   3.9561955e+01   7.0787415e+01
   3.6195000e+02   5.1900000e+01   8.2298555e+01
   3.5895000e+02   5.5800000e+01   7.5076735e+01
   3.5606872e+02   5.8379270e+01   6.4935915e+01
   3.3465000e+02   7.3500000e+01   5.7473575e+01
   3.2565000e+02   7.2450000e+01   6.3190835e+01
   3.2250000e+02   6.5250000e+01   6.8908105e+01
   3.3285000e+02   6.6900000e+01   7.7784915e+01
   3.3435000e+02   5.3250000e+01   7.6581280e+01
   3.2070000e+02   5.5050000e+01   8.4104005e+01
   2.8965000e+02   5.3250000e+01   8.7113090e+01
   2.9070000e+02   6.9750000e+01   7.2368560e+01
   3.0622500e+02   7.4775000e+01   7.6806967e+01
   3.0420000e+02   8.5050000e+01   8.5006735e+01
   3.1560000e+02   8.7750000e+01   8.4404910e+01
   3.2700000e+02   8.8050000e+01   8.1997640e+01
   3.3210000e+02   9.3300000e+01   6.9058560e+01
   3.4950000e+02   8.5500000e+01   7.2819915e+01
   3.5880000e+02   9.0900000e+01   6.7554020e+01
   3.7110000e+02   8.7300000e+01   7.5076740e+01
   3.5737500e+02   8.0325000e+01   8.8316722e+01
   3.8280000e+02   8.2350000e+01   7.2368560e+01
   3.8295000e+02   5.4450000e+01   8.7564455e+01
   3.9675000e+02   5.3250000e+01   6.7854925e+01
   3.8715000e+02   6.5250000e+01   5.3110400e+01
   3.9330000e+02   5.4150000e+01   4.9950855e+01
   4.1115000e+02   5.2050000e+01   5.6420395e+01
   4.1250000e+02   3.8700000e+01   5.3411305e+01
   4.1055000e+02   3.1500000e+01   5.2809485e+01
   3.9105000e+02   3.6000000e+01   5.4915850e+01
   3.9300000e+02   3.7500000e+01   4.5587680e+01
   3.9821212e+02   2.3100000e+01   2.9601525e+01
   3.9435000e+02   1.6050000e+01   3.7011780e+01
   3.7365000e+02   2.7000000e+01   4.0171315e+01
   3.5868741e+02   3.4537795e+01   4.2428140e+01
   3.4770000e+02   2.6850000e+01   4.7994950e+01
   3.3960000e+02   3.5850000e+01   5.1756310e+01
   3.4125000e+02   4.2600000e+01   4.9499490e+01
   3.5025000e+02   5.3700000e+01   5.2358125e+01
   3.7890000e+02   4.6650000e+01   3.4153150e+01
   3.7920000e+02   5.6850000e+01   2.6329520e+01
   3.5910000e+02   6.4500000e+01   2.7382695e+01
   3.5955000e+02   6.8400000e+01   3.3852235e+01
   3.5865000e+02   8.8350000e+01   2.8285425e+01
   3.5760000e+02   1.0050000e+02   2.8736785e+01
   3.5235000e+02   1.0350000e+02   3.1896330e+01
   3.4785000e+02   1.1055000e+02   4.0773135e+01
   3.5370000e+02   1.1850000e+02   4.2879495e+01
   3.5730000e+02   1.1580000e+02   5.1304945e+01
   3.5610000e+02   1.1040000e+02   5.7323120e+01
   3.5625000e+02   1.1760000e+02   6.9359465e+01
   3.6750000e+02   1.1730000e+02   7.4474920e+01
   3.5940000e+02   1.3035000e+02   8.6812185e+01
   3.6915000e+02   1.4475000e+02   8.1395820e+01
   3.6255000e+02   1.6395000e+02   8.4856280e+01
   3.5130000e+02   1.7925000e+02   8.8768090e+01
   3.2910000e+02   1.8510000e+02   8.9971725e+01
   3.2130000e+02   1.9290000e+02   8.9821270e+01
   3.2655000e+02   2.0610000e+02   8.8918545e+01
   3.2175000e+02   2.1390000e+02   9.0122180e+01
   2.8335000e+02   1.9725000e+02   8.6812185e+01
   2.7690000e+02   1.5720000e+02   8.7413995e+01
   2.7480000e+02   1.4850000e+02   8.6661735e+01
   2.8515000e+02   1.4655000e+02   8.5608550e+01
   2.9175000e+02   1.5315000e+02   8.8617640e+01
   3.0630000e+02   1.6845000e+02   9.0122180e+01
   3.0780000e+02   1.7940000e+02   8.8768090e+01
   3.0015000e+02   1.7805000e+02   8.5759005e+01
   2.9415000e+02   1.7880000e+02   7.9139010e+01
   2.7090000e+02   1.7505000e+02   7.1616285e+01
   2.5931399e+02   1.7369863e+02   7.0709455e+01
   2.5380000e+02   1.7310000e+02   7.9891280e+01
   2.3700000e+02   1.8000000e+02   8.8467180e+01
   2.2350000e+02   1.7175000e+02   8.9369905e+01
   2.0100000e+02   1.8015000e+02   9.0272635e+01
   1.8735000e+02   1.8570000e+02   8.8316725e+01
   1.7400000e+02   1.9050000e+02   8.8467180e+01
   1.4625000e+02   1.9995000e+02   8.9068995e+01
   1.5030000e+02   2.0865000e+02   8.4856270e+01
   1.3980000e+02   2.2140000e+02   7.6731740e+01
   1.2720000e+02   2.3880000e+02   8.0493100e+01
   1.3605000e+02   2.4870000e+02   8.9971725e+01
   1.2803651e+02   2.6020675e+02   8.1477520e+01
   1.5345000e+02   2.6700000e+02   8.9821270e+01
   1.5645000e+02   2.5590000e+02   8.8768090e+01
   1.4400000e+02   2.4360000e+02   8.8918545e+01
   1.6905000e+02   2.2095000e+02   8.7714910e+01
   1.8555000e+02   2.1810000e+02   8.6210360e+01
   1.8915000e+02   2.1150000e+02   8.7865360e+01
   1.9860000e+02   2.1420000e+02   9.0122180e+01
   2.1270000e+02   2.1570000e+02   8.6059910e+01
   2.3715000e+02   2.2155000e+02   8.9069000e+01
   2.4720000e+02   2.2845000e+02   8.8768090e+01
   2.6212500e+02   2.4652500e+02   8.9369907e+01
   2.7232500e+02   2.6092500e+02   9.0347863e+01
   2.5875000e+02   2.6520000e+02   8.9219450e+01
   2.4780000e+02   2.6055000e+02   8.9821270e+01
   2.3400000e+02   2.4810000e+02   8.7113090e+01
   2.0925000e+02   2.4840000e+02   8.8617640e+01
   1.9800000e+02   2.4870000e+02   8.8918545e+01
   1.9155000e+02   2.4645000e+02   8.9971725e+01
   1.6575000e+02   2.5875000e+02   8.9971725e+01
   1.6650000e+02   2.6805000e+02   9.0122180e+01
   1.8675000e+02   2.7870000e+02   9.0423090e+01
   1.8551196e+02   2.8620001e+02   9.0423095e+01
   1.8345000e+02   2.9715000e+02   9.0724000e+01
   1.7490000e+02   2.9835000e+02   9.0122180e+01
   1.6492500e+02   2.9737500e+02   9.0046953e+01
   1.4100000e+02   2.8905000e+02   8.7714905e+01
   1.2690000e+02   2.9355000e+02   8.6210365e+01
   1.0590000e+02   2.7420000e+02   8.9971725e+01
   1.0035000e+02   2.8635000e+02   8.9821270e+01
   1.0440000e+02   3.1170000e+02   8.7865365e+01
   1.1700000e+02   3.2295000e+02   9.0573545e+01
   1.2435000e+02   3.3330000e+02   8.9219450e+01
   1.4280000e+02   3.4170000e+02   9.0122180e+01
   1.3890000e+02   3.6090000e+02   8.9821270e+01
   1.1850000e+02   3.5565000e+02   8.8316725e+01
   1.0725000e+02   3.4485000e+02   8.8768090e+01
   1.0605000e+02   3.2115000e+02   8.5307640e+01
   1.0500000e+02   3.1380000e+02   7.7784920e+01
   1.2645000e+02   3.3855000e+02   8.4555365e+01
   1.1280000e+02   3.2715000e+02   8.5759000e+01
   1.3695000e+02   3.3015000e+02   7.3722650e+01
   1.4212500e+02   3.2085000e+02   7.8085827e+01
   1.2570000e+02   3.0120000e+02   7.9439920e+01
   1.2510000e+02   3.1410000e+02   5.6420390e+01
   1.2855000e+02   3.1890000e+02   5.2207670e+01
   1.3215000e+02   3.2970000e+02   5.4013125e+01
   1.1460000e+02   3.5340000e+02   7.5979470e+01
   9.5250000e+01   3.3270000e+02   7.1616285e+01
   8.2800000e+01   3.2550000e+02   8.1546280e+01
   9.4200000e+01   3.4185000e+02   8.6812180e+01
   8.0850000e+01   3.5100000e+02   8.9369905e+01
   7.2450000e+01   3.4785000e+02   8.9219455e+01
   6.5400000e+01   3.4065000e+02   8.8166270e+01
   5.7600000e+01   3.2760000e+02   8.6661725e+01
   5.9550000e+01   3.0120000e+02   7.2368555e+01
   6.7650000e+01   3.0165000e+02   5.8827665e+01
   6.3300000e+01   3.1890000e+02   5.2959945e+01
   5.1900000e+01   3.1860000e+02   5.1906760e+01
   2.9850000e+01   3.3615000e+02   6.4244025e+01
   3.7050000e+01   3.3915000e+02   8.5909465e+01
   3.6000000e+01   3.4560000e+02   8.9670815e+01
   4.9800000e+01   3.6000000e+02   9.0122180e+01
   4.9800000e+01   3.6810000e+02   8.8467185e+01
   3.4050000e+01   3.7830000e+02   8.6812185e+01
   4.3650000e+01   3.8610000e+02   8.9821270e+01
   4.9800000e+01   3.9390000e+02   8.9520360e+01
   4.0800000e+01   3.9855000e+02   8.6661735e+01
   7.8000000e+01   3.9495000e+02   9.0272635e+01
   8.4150000e+01   3.8985000e+02   9.0573545e+01
   9.4050000e+01   3.9075000e+02   8.9520360e+01
   1.1310000e+02   4.0260000e+02   8.4555365e+01
   1.2105000e+02   4.0050000e+02   8.6812180e+01
   1.2345000e+02   4.0950000e+02   8.9821270e+01
   1.2990000e+02   4.1190000e+02   8.9670815e+01
   1.2735000e+02   4.1970000e+02   8.8768095e+01
   1.5015000e+02   4.2090000e+02   8.7865370e+01
   1.7250000e+02   4.2150000e+02   8.9971725e+01
   1.7220000e+02   4.0770000e+02   8.9821270e+01
   1.5840000e+02   3.9405000e+02   8.4555370e+01
   1.4595000e+02   4.0650000e+02   9.0122180e+01
   1.3860000e+02   4.0365000e+02   8.7564455e+01
   1.6215000e+02   3.9960000e+02   7.2218105e+01
   1.6935000e+02   4.0590000e+02   6.2438570e+01
   1.7715000e+02   4.0755000e+02   8.3050820e+01
   1.7040000e+02   3.9930000e+02   5.1605850e+01
   1.8090000e+02   3.8520000e+02   6.6651290e+01
   1.9140000e+02   3.7620000e+02   8.6360820e+01
   1.8300000e+02   3.9405000e+02   8.9670815e+01
   1.8450000e+02   4.1325000e+02   8.7564455e+01
   2.1015000e+02   4.0695000e+02   6.2137660e+01
   1.7940000e+02   4.2135000e+02   4.7844490e+01
   1.8225000e+02   4.2060000e+02   3.3099965e+01
   1.9005000e+02   4.0410000e+02   3.7011780e+01
   2.1045000e+02   4.0950000e+02   4.1374955e+01
   2.1885000e+02   4.0605000e+02   5.6119485e+01
   2.1525000e+02   3.9795000e+02   6.1686295e+01
   2.1975000e+02   3.9105000e+02   8.5608550e+01
   2.0475000e+02   3.8445000e+02   8.8316725e+01
   2.1581350e+02   3.7874956e+02   9.0197180e+01
   2.4015000e+02   3.8655000e+02   8.5608545e+01
   2.4255000e+02   3.8175000e+02   8.6059910e+01
   2.5545000e+02   3.7800000e+02   9.0423090e+01
   2.6055000e+02   3.9000000e+02   8.9369905e+01
   2.4840000e+02   4.1715000e+02   8.9821270e+01
   2.2215000e+02   4.0980000e+02   8.9219455e+01
   2.5095000e+02   4.2690000e+02   8.5458090e+01
   2.5710000e+02   4.2360000e+02   8.9821270e+01
   3.3045000e+02   3.8235000e+02   9.0423090e+01
   3.2010000e+02   3.7575000e+02   8.8316725e+01
   3.1245000e+02   3.6435000e+02   8.1245370e+01
   2.9640000e+02   3.6645000e+02   8.6210365e+01
   2.8425000e+02   3.5445000e+02   8.9520360e+01
   2.5380000e+02   3.6360000e+02   8.2449005e+01
   2.4420000e+02   3.6255000e+02   9.0272635e+01
   2.3490000e+02   3.5970000e+02   8.6812180e+01
   2.3340000e+02   3.5085000e+02   8.1245370e+01
   2.5215000e+02   3.4260000e+02   9.0122180e+01
   2.5905000e+02   3.2655000e+02   8.6360820e+01
   2.7795000e+02   3.1530000e+02   8.7564455e+01
   2.8860000e+02   3.0825000e+02   8.8617640e+01
   3.0195000e+02   3.0802500e+02   9.0272635e+01
   3.0217500e+02   2.9340000e+02   8.5909455e+01
   2.8845000e+02   2.8770000e+02   8.8015820e+01
   2.7615000e+02   2.8320000e+02   9.0423090e+01
   2.3580000e+02   2.9115000e+02   7.7935370e+01
   2.1690000e+02   2.9265000e+02   9.0122180e+01
   2.0850000e+02   2.8755000e+02   8.9821270e+01
   2.0190000e+02   2.9310000e+02   9.0423090e+01
   1.9920000e+02   2.7420000e+02   9.0122180e+01
   2.0445000e+02   2.6805000e+02   8.6812185e+01
   1.9875000e+02   2.5515000e+02   8.4404915e+01
   2.3385000e+02   2.6475000e+02   8.5759000e+01
   2.4060000e+02   2.6595000e+02   8.5157185e+01
   2.2230000e+02   2.6947500e+02   6.2889933e+01
   2.1465000e+02   2.6415000e+02   6.9359470e+01
   2.0745000e+02   2.4930000e+02   8.2298545e+01
   1.9725000e+02   2.3700000e+02   7.4324465e+01
   1.5330000e+02   2.4195000e+02   6.8908105e+01
   1.6215000e+02   2.5410000e+02   7.5678555e+01
   1.7040000e+02   2.5680000e+02   7.4324465e+01
   1.8911193e+02   2.6655032e+02   6.1610910e+01
   2.0475000e+02   2.5860000e+02   6.3040390e+01
   2.1022491e+02   2.5091271e+02   4.7055165e+01
   2.0775000e+02   2.3535000e+02   3.9719955e+01
   2.1120000e+02   2.2590000e+02   4.6189500e+01
   2.4360000e+02   2.4495000e+02   6.5598105e+01
   2.5650000e+02   2.5230000e+02   7.1014470e+01
   2.5905000e+02   2.5440000e+02   8.5157180e+01
   2.8545000e+02   2.5965000e+02   6.8607195e+01
   2.8830000e+02   2.5965000e+02   8.4104005e+01
   2.9355000e+02   2.5740000e+02   8.9971725e+01
   3.0367500e+02   2.6805000e+02   8.9144227e+01
   3.1455000e+02   2.5755000e+02   8.8015815e+01
   3.2475000e+02   2.6295000e+02   8.8918540e+01
   3.6390000e+02   2.7870000e+02   8.7263545e+01
   3.6180000e+02   3.0300000e+02   7.8386735e+01
   3.2955000e+02   3.1335000e+02   8.6360820e+01
   3.3150000e+02   2.9835000e+02   8.2749920e+01
   3.2295000e+02   2.8860000e+02   8.3953550e+01
   3.1095000e+02   2.9775000e+02   7.6430830e+01
   3.0825000e+02   3.1320000e+02   8.4856280e+01
   3.2925000e+02   3.1785000e+02   6.8757655e+01
   3.4395000e+02   2.9730000e+02   6.6350385e+01
   3.7035000e+02   2.7495000e+02   6.8908105e+01
   3.6375000e+02   2.5785000e+02   8.6210370e+01
   3.3690000e+02   2.4510000e+02   8.7865370e+01
   3.2805000e+02   2.5305000e+02   8.8918540e+01
   3.4545000e+02   2.2995000e+02   8.1847190e+01
   3.3285000e+02   2.1585000e+02   9.0122180e+01
   3.5760000e+02   2.2965000e+02   8.3201275e+01
   3.6735000e+02   2.0415000e+02   8.8467180e+01
   3.7935000e+02   1.8585000e+02   8.5157185e+01
   3.5715000e+02   1.9170000e+02   7.0713560e+01
   3.6450000e+02   2.1000000e+02   7.2218105e+01
   3.7125000e+02   2.1600000e+02   8.2749915e+01
   3.8460000e+02   2.1600000e+02   7.1766740e+01
   3.7815000e+02   2.1075000e+02   6.1987205e+01
   3.8625000e+02   1.9665000e+02   5.3411305e+01
   4.0320000e+02   1.5180000e+02   6.7854925e+01
   3.9015000e+02   1.4745000e+02   7.1164925e+01
   3.9135000e+02   1.5165000e+02   8.3652640e+01
   4.0155000e+02   1.5210000e+02   8.9520360e+01
   4.0800000e+02   1.2870000e+02   8.9520360e+01
   4.1565000e+02   1.3080000e+02   6.4244020e+01
   4.1580000e+02   1.0230000e+02   8.0192195e+01
   4.1467500e+02   1.0590000e+02   8.8542405e+01
   4.0500000e+02   1.1595000e+02   8.7414005e+01
   3.9255000e+02   1.2480000e+02   7.6581285e+01
   3.9045000e+02   1.1685000e+02   6.4845840e+01
   3.8474947e+02   1.1403717e+02   5.7774745e+01
   3.7890000e+02   1.0770000e+02   6.7704470e+01
   3.7425000e+02   7.7250000e+01   5.8827665e+01
   3.8475000e+02   7.9350000e+01   3.4454060e+01
   3.8010000e+02   6.9600000e+01   1.5346345e+01
   3.9495000e+02   4.7850000e+01   6.1686250e+00
   4.0260000e+02   3.5550000e+01   2.2718610e+01
   4.1790000e+02   3.3900000e+01   2.1514980e+01
   4.2075000e+02   3.3150000e+01   7.6731700e+00
   4.1145000e+02   1.5000000e+01   1.7904070e+01
   4.1055000e+02   5.8800000e+01   2.1514980e+01
   4.1940000e+02   5.7450000e+01   2.8134970e+01
   4.2015000e+02   5.8650000e+01   5.2207670e+01
   4.1070000e+02   6.9150000e+01   4.9048130e+01
   4.0485000e+02   8.0100000e+01   6.5748560e+01
   4.1640000e+02   8.7300000e+01   5.1004035e+01
   4.0590000e+02   1.1220000e+02   4.5286770e+01
   4.2195000e+02   1.0875000e+02   5.4314035e+01
   4.2105000e+02   9.6900000e+01   4.1826315e+01
   4.1970000e+02   1.0620000e+02   3.4604510e+01
   4.1565000e+02   1.3155000e+02   3.5808145e+01
   4.1565000e+02   1.5825000e+02   4.0773140e+01
   4.2090000e+02   1.7460000e+02   3.0542240e+01
   4.0965000e+02   1.7940000e+02   3.4454055e+01
   4.2240000e+02   1.7160000e+02   5.4314030e+01
   4.2015000e+02   1.5660000e+02   7.3271285e+01
   4.1625000e+02   1.6275000e+02   8.1245370e+01
   4.0470000e+02   2.1285000e+02   5.5517665e+01
   4.1745000e+02   2.2320000e+02   5.2659035e+01
   4.2450000e+02   2.4075000e+02   7.0412650e+01
   3.9255000e+02   3.3825000e+02   8.5458090e+01
   3.8475000e+02   3.6165000e+02   9.0423090e+01
   3.9375000e+02   3.6210000e+02   8.8467175e+01
   3.7530000e+02   3.8400000e+02   8.7113090e+01
   3.7440000e+02   3.6330000e+02   8.7564455e+01
   3.6120000e+02   4.0260000e+02   8.8918545e+01
   3.5040000e+02   3.9015000e+02   7.7032645e+01
   3.4695000e+02   4.0560000e+02   8.4555370e+01
   3.3960000e+02   4.1835000e+02   9.0272635e+01
   3.1530000e+02   4.1715000e+02   8.4254460e+01
   2.5920000e+02   4.2705000e+02   7.8386740e+01
   2.3895000e+02   4.0710000e+02   6.8456740e+01
   2.6490000e+02   3.8745000e+02   6.2889930e+01
   2.6610085e+02   3.7942478e+02   6.9624150e+01
   2.7705000e+02   3.8700000e+02   8.4555370e+01
   2.6595000e+02   3.6315000e+02   8.2298555e+01
   2.9295000e+02   3.7065000e+02   8.3201280e+01
   2.9411239e+02   3.7421239e+02   6.2288540e+01
   3.1875000e+02   3.8205000e+02   6.3491750e+01
   3.1455000e+02   3.8040000e+02   8.3502185e+01
   3.2460000e+02   3.8400000e+02   5.5818575e+01
   3.1755000e+02   4.0125000e+02   7.1917195e+01
   3.2355000e+02   4.0320000e+02   8.4555360e+01
   3.4335000e+02   3.8430000e+02   8.6210365e+01
   3.4080000e+02   3.7935000e+02   8.3502185e+01
   2.9340000e+02   3.2310000e+02   8.4404910e+01
   2.8695000e+02   3.1815000e+02   8.3803095e+01
   2.7135000e+02   3.3135000e+02   8.2900370e+01
   2.6291239e+02   3.3239986e+02   8.3050820e+01
   2.6130000e+02   3.2055000e+02   7.2067645e+01
   2.2035000e+02   3.1680000e+02   8.9219455e+01
   2.1915000e+02   3.2550000e+02   9.0122180e+01
   2.2485000e+02   3.3285000e+02   9.0272635e+01
   2.1705000e+02   3.3495000e+02   7.6882195e+01
   2.0325000e+02   3.1140000e+02   8.3351735e+01
   2.0925000e+02   3.0690000e+02   8.8316725e+01
   2.1105000e+02   3.0120000e+02   8.9971725e+01
   1.6695000e+02   2.7697500e+02   8.2749915e+01
   1.6980000e+02   2.9167500e+02   6.9058560e+01
   1.5225000e+02   3.0000000e+02   6.9660380e+01
   1.5060000e+02   2.9925000e+02   8.0342645e+01
   1.5270000e+02   3.0465000e+02   6.0934025e+01
   1.3410000e+02   2.7345000e+02   7.5678560e+01
   1.2405000e+02   2.9130000e+02   6.1385390e+01
   1.1175000e+02   2.8935000e+02   6.7253110e+01
   1.1070000e+02   2.8980000e+02   8.0493095e+01
   8.3250000e+01   2.7630000e+02   5.5517665e+01
   8.2800000e+01   2.6490000e+02   6.4695380e+01
   8.0850000e+01   2.5815000e+02   5.9730390e+01
   8.2070565e+01   2.5870605e+02   7.1098590e+01
   7.9650000e+01   2.7495000e+02   8.7414000e+01
   7.4850000e+01   2.8620000e+02   8.8467185e+01
   7.6650000e+01   2.8980000e+02   7.7484010e+01
   9.3750000e+01   3.0420000e+02   8.1546280e+01
   8.6550000e+01   3.1440000e+02   9.0272635e+01
   7.4100000e+01   2.6317500e+02   8.5157190e+01
   6.7500000e+01   2.5125000e+02   8.1245370e+01
   6.1350000e+01   2.4390000e+02   8.9068995e+01
   6.8100000e+01   2.3160000e+02   8.2298550e+01
   8.0550000e+01   2.1840000e+02   8.2599455e+01
   1.0785000e+02   2.0535000e+02   7.9439920e+01
   1.1640000e+02   2.0205000e+02   8.6962635e+01
   1.3230000e+02   1.9740000e+02   8.8166270e+01
   1.3215000e+02   1.8030000e+02   8.8316725e+01
   1.5255000e+02   1.7940000e+02   8.6962635e+01
   1.6425000e+02   1.5780000e+02   8.5458100e+01
   1.8450000e+02   1.5870000e+02   8.9670815e+01
   1.9440000e+02   1.4025000e+02   8.7564455e+01
   1.7130000e+02   1.3110000e+02   8.1094915e+01
   1.6605000e+02   1.4970000e+02   8.2298555e+01
   1.5795000e+02   1.8210000e+02   6.3190840e+01
   1.5855000e+02   1.8510000e+02   7.2218105e+01
   1.7670000e+02   1.8405000e+02   7.0262200e+01
   1.8000000e+02   1.9680000e+02   6.7403565e+01
   1.8888939e+02   2.0474949e+02   6.8868590e+01
   1.5960000e+02   2.0895000e+02   6.3040380e+01
   1.4265000e+02   2.0745000e+02   5.7774480e+01
   1.3275000e+02   2.1210000e+02   6.5748565e+01
   1.2450000e+02   2.1345000e+02   6.6049470e+01
   1.1730000e+02   2.1000000e+02   7.1766740e+01
   1.1745000e+02   2.0175000e+02   7.0864015e+01
   1.1190000e+02   1.9560000e+02   6.9810830e+01
   1.1070000e+02   1.8090000e+02   7.8386735e+01
   1.0380000e+02   1.8210000e+02   8.6210360e+01
   9.7200000e+01   1.6440000e+02   8.9219455e+01
   1.1100000e+02   1.6875000e+02   8.9219455e+01
   1.1145000e+02   1.5480000e+02   8.5307635e+01
   1.2660000e+02   9.1650000e+01   7.8838100e+01
   1.3650000e+02   8.8800000e+01   8.5307640e+01
   1.6050000e+02   8.8800000e+01   8.5759005e+01
   1.7445000e+02   6.8850000e+01   8.9520360e+01
   1.7385000e+02   5.4450000e+01   8.9821270e+01
   1.8975000e+02   3.4500000e+01   8.8467180e+01
   1.8645000e+02   1.8300000e+01   6.9660380e+01
   1.7640000e+02   2.4750000e+01   5.8526760e+01
   1.5330000e+02   7.9500000e+00   5.6119485e+01
   1.5180000e+02   1.7850000e+01   5.2959940e+01
   1.4625000e+02   4.2900000e+01   5.6269940e+01
   1.4175000e+02   2.8050000e+01   8.8768085e+01
   1.2495000e+02   7.0200000e+01   8.2449010e+01
   1.2735000e+02   7.0200000e+01   6.8005380e+01
   1.3740000e+02   7.1100000e+01   6.8908105e+01
   1.4250000e+02   6.4200000e+01   6.0181755e+01
   1.4520000e+02   7.0650000e+01   4.8596770e+01
   1.5675000e+02   6.4350000e+01   4.6189500e+01
   1.6110000e+02   5.6700000e+01   4.7994945e+01
   1.7325000e+02   5.1150000e+01   4.5136310e+01
   1.6931226e+02   4.1699675e+01   6.4093565e+01
   1.6305000e+02   4.5900000e+01   7.7484010e+01
   1.6005000e+02   4.9200000e+01   8.4104005e+01
   1.6425000e+02   6.9450000e+01   6.8155835e+01
   1.4340000e+02   9.7200000e+01   6.1686295e+01
   1.5960000e+02   9.4350000e+01   8.3201275e+01
   1.6185000e+02   1.1055000e+02   8.3803090e+01
   1.2615000e+02   1.7265000e+02   8.9069000e+01
   1.3815000e+02   1.6410000e+02   6.5146750e+01
   1.3545000e+02   1.8315000e+02   7.4474920e+01
   1.4475000e+02   1.9200000e+02   6.9209015e+01
   1.3365000e+02   1.6845000e+02   5.0101310e+01
   1.1579960e+02   1.7504960e+02   5.9842935e+01
   1.0665000e+02   1.5660000e+02   7.4324465e+01
   9.5250000e+01   1.7805000e+02   6.3341295e+01
   7.3200000e+01   1.8585000e+02   7.5678555e+01
   7.0350000e+01   1.6830000e+02   7.9590375e+01
   7.8450000e+01   1.6425000e+02   8.0643555e+01
   7.2300000e+01   1.1835000e+02   7.0713560e+01
   5.1150000e+01   1.3305000e+02   6.0783570e+01
   4.9800000e+01   1.4475000e+02   6.3642205e+01
   3.0300000e+01   1.2855000e+02   8.3803095e+01
   3.1950000e+01   1.1730000e+02   8.7564455e+01
   4.2600000e+01   9.8700000e+01   7.7935375e+01
   6.6750000e+01   8.5650000e+01   8.8467180e+01
   6.4800000e+01   8.5350000e+01   7.5076735e+01
   5.9100000e+01   1.0185000e+02   4.3932680e+01
   6.9000000e+01   1.3005000e+02   5.2809485e+01
   7.2000000e+01   1.4625000e+02   5.3712215e+01
   6.0600000e+01   1.6530000e+02   7.7784920e+01
   7.3350000e+01   1.6320000e+02   6.7854930e+01
   6.8100000e+01   1.8000000e+02   5.4765395e+01
   4.2000000e+01   1.6440000e+02   5.1605850e+01
   3.0600000e+01   1.6125000e+02   6.2589020e+01
   2.3400000e+01   1.8480000e+02   8.6210370e+01
   3.2550000e+01   1.8135000e+02   8.8015815e+01
   4.1700000e+01   1.8480000e+02   8.9369905e+01
   3.3000000e+01   1.9575000e+02   8.6210370e+01
   2.9850000e+01   2.0700000e+02   8.5006725e+01
   1.9500000e+01   2.0850000e+02   8.9821270e+01
   1.9350000e+01   2.1870000e+02   8.9369905e+01
   2.8050000e+01   2.2860000e+02   8.9670815e+01
   3.9150000e+01   2.2695000e+02   8.9520360e+01
   4.5750000e+01   2.3085000e+02   8.5909455e+01
   5.0100000e+01   2.2680000e+02   8.0192190e+01
   4.2750000e+01   2.2470000e+02   7.2067650e+01
   2.5050000e+01   2.3460000e+02   8.1696735e+01
   4.0350000e+01   2.1585000e+02   5.7624030e+01
   2.9850000e+01   2.1600000e+02   5.7172670e+01
   2.4300000e+01   1.3815000e+02   7.8838100e+01
   1.9200000e+01   1.1415000e+02   8.1245367e+01
   1.0762160e+01   4.8374320e+01   7.1275600e+01
   2.2800000e+01   2.6400000e+01   5.8376300e+01
   6.2250000e+01   1.0800000e+01   4.3330860e+01
   7.8300000e+01   2.5350000e+01   3.1745875e+01
   8.3850000e+01   1.3650000e+01   7.7484010e+01
   6.4650000e+01   3.8700000e+01   8.5909455e+01
   8.2200000e+01   5.6700000e+01   8.1094920e+01
   9.4950000e+01   9.0150000e+01   8.4104005e+01
   9.1050000e+01   1.1325000e+02   8.1847185e+01
   7.9950000e+01   1.2090000e+02   6.3792660e+01
   9.3300000e+01   1.2825000e+02   5.4614940e+01
   1.0185000e+02   1.2795000e+02   5.7774480e+01
   1.0380000e+02   1.2000000e+02   6.3341295e+01
   9.9900000e+01   1.0470000e+02   5.9279020e+01
   1.0155000e+02   9.0600000e+01   7.8687640e+01
   8.5800000e+01   9.4950000e+01   5.5818575e+01
   8.4450000e+01   7.5000000e+01   6.5297205e+01
   7.8900000e+01   6.6600000e+01   7.2067650e+01
   6.6750000e+01   6.6675000e+01   7.5151962e+01
   6.7650000e+01   4.1400000e+01   5.3862665e+01
   7.1250000e+01   5.5950000e+01   3.0391785e+01
   7.8750000e+01   5.8050000e+01   2.6028605e+01
   9.1650000e+01   7.0800000e+01   3.4754960e+01
   9.3600000e+01   4.8450000e+01   4.2729045e+01
   9.2850000e+01   4.6500000e+01   5.9128570e+01
   6.6000000e+01   8.1600000e+01   3.7312685e+01
   5.2800000e+01   7.7700000e+01   4.4985860e+01
   5.2350000e+01   6.6900000e+01   5.1906760e+01
   4.0950000e+01   4.9350000e+01   5.2959945e+01
   3.7349720e+01   5.8162290e+01   6.7553740e+01
   3.1800000e+01   1.0365000e+02   4.6791315e+01
   4.5300000e+01   1.0980000e+02   4.5286770e+01
   2.6850000e+01   1.2885000e+02   5.9279025e+01
   2.2500000e+01   1.3545000e+02   5.1756310e+01
   1.5450000e+01   1.5585000e+02   4.2428140e+01
   2.5200000e+01   1.6065000e+02   3.9268595e+01
   3.1800000e+01   1.6725000e+02   4.4083130e+01
   3.6600000e+01   1.7355000e+02   4.0773135e+01
   4.0650000e+01   1.6185000e+02   2.7834060e+01
   3.7200000e+01   1.5090000e+02   3.2046785e+01
   4.6500000e+01   1.4977500e+02   3.1294515e+01
   6.0300000e+01   1.4505000e+02   2.9940425e+01
   6.4200000e+01   1.4835000e+02   4.7242675e+01
   5.8200000e+01   1.7535000e+02   2.9489065e+01
   4.6650000e+01   1.9875000e+02   5.2959940e+01
   4.5150000e+01   1.8900000e+02   7.2519010e+01
   4.8975000e+01   1.8502500e+02   8.1847193e+01
   4.7850000e+01   1.9530000e+02   7.2970375e+01
   5.9850000e+01   2.0340000e+02   8.0794005e+01
   6.1050000e+01   2.1210000e+02   8.2298550e+01
   7.3350000e+01   2.4765000e+02   7.4174010e+01
   6.3450000e+01   2.3415000e+02   6.9961285e+01
   6.8250000e+01   2.2710000e+02   6.5899020e+01
   8.8200000e+01   2.0805000e+02   5.7624030e+01
   9.0225000e+01   2.1472500e+02   5.9504708e+01
   1.0260000e+02   2.1945000e+02   7.5227190e+01
   9.6450000e+01   2.3490000e+02   8.4104005e+01
   1.1550000e+02   2.2755000e+02   8.6511275e+01
   1.2300000e+02   2.0550000e+02   8.6360820e+01
   8.7150000e+01   2.4120000e+02   8.3201280e+01
   1.0365000e+02   2.4990000e+02   8.8316725e+01
   1.1400000e+02   2.5410000e+02   8.7263545e+01
   1.0980000e+02   2.5800000e+02   7.7183100e+01
   1.0965000e+02   2.4555000e+02   8.0794010e+01
   1.1662500e+02   2.4127500e+02   6.7253113e+01
   1.3245000e+02   2.2755000e+02   4.4684955e+01
   1.3425000e+02   2.1885000e+02   4.1374950e+01
   1.3275000e+02   2.1045000e+02   3.8666775e+01
   1.3050000e+02   1.9125000e+02   3.4905415e+01
   1.2645000e+02   1.8435000e+02   5.0703128e+01
   1.1505000e+02   2.0040000e+02   5.7172665e+01
   1.0185000e+02   1.9530000e+02   5.3411305e+01
   9.7950000e+01   1.9725000e+02   3.6109055e+01
   1.0710000e+02   1.6770000e+02   3.8516325e+01
   1.0725000e+02   1.4895000e+02   4.8596765e+01
   1.3260000e+02   1.3515000e+02   3.4153150e+01
   1.3785000e+02   1.3725000e+02   4.6039040e+01
   1.3605000e+02   1.3200000e+02   5.3712215e+01
   1.4445000e+02   1.1145000e+02   5.9579935e+01
   1.5975000e+02   1.2240000e+02   6.4093565e+01
   1.6155000e+02   1.2900000e+02   5.8827665e+01
   1.4820000e+02   1.3800000e+02   5.7172665e+01
   1.7325000e+02   1.3620000e+02   5.4464485e+01
   1.8030000e+02   1.3080000e+02   4.9800400e+01
   2.0475000e+02   1.2105000e+02   5.1756310e+01
   2.1090000e+02   9.4800000e+01   7.0412650e+01
   2.1255000e+02   9.5850000e+01   7.6731735e+01
   2.2140000e+02   9.6150000e+01   8.6661735e+01
   2.1030000e+02   1.0275000e+02   8.9971725e+01
   1.9965000e+02   1.0815000e+02   8.5307640e+01
   1.8525000e+02   8.8800000e+01   8.0192190e+01
   1.9890000e+02   7.0200000e+01   7.2519015e+01
   2.1015000e+02   5.7300000e+01   8.2599460e+01
   2.1690000e+02   4.4850000e+01   8.7865365e+01
   2.3235000e+02   5.3250000e+01   8.7113090e+01
   2.3130000e+02   7.0200000e+01   8.8166270e+01
   2.2275000e+02   8.4000000e+01   9.0272635e+01
   2.3310000e+02   1.0950000e+02   9.0573545e+01
   2.2605000e+02   1.2165000e+02   8.8316725e+01
   2.2185000e+02   1.4385000e+02   8.9971725e+01
   2.5245000e+02   1.3710000e+02   8.2298550e+01
   2.6205000e+02   1.2165000e+02   8.6661735e+01
   2.6505000e+02   1.0290000e+02   8.5909455e+01
   2.4825000e+02   1.0215000e+02   8.4404915e+01
   2.5725000e+02   6.8100000e+01   7.4174010e+01
   2.5935000e+02   6.9300000e+01   8.6661730e+01
   2.6910000e+02   8.5950000e+01   7.3722645e+01
   2.7465000e+02   9.4050000e+01   7.0713560e+01
   2.8860000e+02   9.0450000e+01   7.6430825e+01
   2.9865000e+02   9.4800000e+01   6.3491750e+01
   3.0015000e+02   8.3550000e+01   6.1234935e+01
   2.9955000e+02   8.1000000e+01   4.9499490e+01
   3.0150000e+02   9.3450000e+01   5.0251760e+01
   2.9700000e+02   7.3350000e+01   3.7312685e+01
   3.0495000e+02   7.0200000e+01   4.1976770e+01
   3.0615000e+02   5.6700000e+01   5.0853580e+01
   3.1215000e+02   5.1300000e+01   7.4474920e+01
   2.7570000e+02   5.1300000e+01   7.6280375e+01
   2.7090000e+02   4.0050000e+01   7.8386740e+01
   2.5515000e+02   2.0250000e+01   6.9058560e+01
   2.4273125e+02   2.5319645e+01   7.4234020e+01
   2.4225000e+02   5.8800000e+01   6.4845840e+01
   2.5410000e+02   6.9750000e+01   6.6952200e+01
   2.3775000e+02   6.7350000e+01   6.1535840e+01
   2.3040000e+02   8.8650000e+01   6.5297200e+01
   2.4157461e+02   9.6768715e+01   7.4342840e+01
   2.2500000e+02   1.1190000e+02   6.7102655e+01
   2.2905000e+02   1.2300000e+02   7.6129915e+01
   2.4030000e+02   1.2345000e+02   7.2067650e+01
   2.4720000e+02   1.2075000e+02   6.9961290e+01
   2.5875000e+02   1.2360000e+02   7.0713560e+01
   2.6775000e+02   1.3440000e+02   7.1465830e+01
   2.7960000e+02   1.3260000e+02   7.1766740e+01
   2.8485000e+02   1.4220000e+02   7.1465830e+01
   2.9895000e+02   1.4520000e+02   6.9810830e+01
   3.0870000e+02   1.4610000e+02   8.4705820e+01
   3.1620000e+02   1.5540000e+02   8.0794008e+01
   3.4155000e+02   1.5975000e+02   7.9590375e+01
   3.4485000e+02   1.4040000e+02   8.3652635e+01
   3.0585000e+02   1.4790000e+02   6.6350380e+01
   3.2250000e+02   1.4595000e+02   5.9579935e+01
   3.3180000e+02   1.6875000e+02   5.0703125e+01
   3.3645000e+02   1.8945000e+02   5.8677205e+01
   3.4965000e+02   1.8630000e+02   6.1084480e+01
   3.2670000e+02   1.9650000e+02   5.8526755e+01
   3.0840000e+02   1.7865000e+02   5.6269935e+01
   2.8110000e+02   1.7100000e+02   5.5818575e+01
   2.5215000e+02   1.7370000e+02   4.2879500e+01
   2.4525000e+02   1.7145000e+02   4.9198580e+01
   2.3250000e+02   1.5480000e+02   8.5307635e+01
   2.2380000e+02   1.5270000e+02   8.3652640e+01
   2.1615000e+02   1.4820000e+02   8.4856280e+01
   1.9365000e+02   1.6140000e+02   8.3502190e+01
   1.8825000e+02   1.6770000e+02   8.8768090e+01
   1.8000000e+02   1.6215000e+02   6.5297205e+01
   1.7910000e+02   1.7235000e+02   6.2438570e+01
   1.7205000e+02   1.6620000e+02   5.3561760e+01
   1.6875000e+02   1.5630000e+02   5.9956070e+01
   1.6650000e+02   1.4895000e+02   4.6189495e+01
   1.5120000e+02   1.5645000e+02   3.7312690e+01
   1.4295000e+02   1.6620000e+02   4.4534495e+01
   1.2945000e+02   1.7850000e+02   2.7984520e+01
   1.0905000e+02   2.0475000e+02   1.5346350e+01
   1.2015000e+02   2.0715000e+02   2.7081790e+01
   1.0665000e+02   2.1135000e+02   8.2749950e+00
   9.6300000e+01   2.1855000e+02   1.8054530e+01
   1.0995000e+02   2.3355000e+02   1.9859980e+01
   1.1430000e+02   2.3475000e+02   3.0843150e+01
   1.3788741e+02   2.7018883e+02   4.8633935e+01
   1.5030000e+02   2.6505000e+02   5.5969035e+01
   1.5870000e+02   2.7375000e+02   5.2508580e+01
   1.5690000e+02   2.8230000e+02   5.1605855e+01
   1.6650000e+02   2.8590000e+02   4.9198585e+01
   1.7415000e+02   2.9625000e+02   5.3110395e+01
   1.5855000e+02   3.1620000e+02   6.0633115e+01
   1.6485000e+02   3.2520000e+02   6.3190845e+01
   1.7550000e+02   3.3195000e+02   8.2298550e+01
   1.8180000e+02   3.4380000e+02   8.6210360e+01
   1.6890000e+02   3.5535000e+02   9.0122180e+01
   1.8765000e+02   3.5865000e+02   8.0944460e+01
   1.9275000e+02   3.6540000e+02   8.5909455e+01
   1.9335000e+02   3.3960000e+02   7.2368555e+01
   1.8660000e+02   3.2985000e+02   7.1917195e+01
   1.8300000e+02   3.1875000e+02   6.6199930e+01
   1.8735000e+02   3.1485000e+02   5.6721300e+01
   2.0625000e+02   3.2340000e+02   5.5216755e+01
   2.5575000e+02   3.1365000e+02   6.1385390e+01
   2.5515000e+02   3.0480000e+02   6.6801745e+01
   2.7525000e+02   2.8920000e+02   7.0262195e+01
   2.7555000e+02   2.8935000e+02   6.2288115e+01
   2.6925000e+02   2.8485000e+02   5.7323120e+01
   2.6490000e+02   2.8005000e+02   6.1987205e+01
   2.5605000e+02   2.7900000e+02   6.6651290e+01
   2.4600000e+02   2.8995000e+02   6.8908110e+01
   2.5470000e+02   2.6415000e+02   6.3642200e+01
   2.4315000e+02   2.6385000e+02   5.3110395e+01
   2.4960000e+02   2.7630000e+02   4.5738130e+01
   2.6984929e+02   2.7307376e+02   4.2580715e+01
   2.6715000e+02   2.6535000e+02   5.6570845e+01
   2.7540000e+02   2.8515000e+02   5.0853580e+01
   2.9295000e+02   2.8575000e+02   4.8295855e+01
   2.8470000e+02   2.9115000e+02   6.2288115e+01
   3.0000000e+02   2.9865000e+02   7.3271285e+01
   2.8935000e+02   3.1395000e+02   6.8456745e+01
   2.9745000e+02   3.2625000e+02   6.2288115e+01
   3.0390000e+02   3.2955000e+02   6.9810835e+01
   3.1079733e+02   3.3809956e+02   7.2255160e+01
   3.1995000e+02   3.3825000e+02   4.8145400e+01
   3.3225000e+02   3.5220000e+02   6.4244020e+01
   3.2985000e+02   3.6000000e+02   7.4474920e+01
   3.5325000e+02   3.5430000e+02   5.2508580e+01
   3.7755000e+02   3.6997500e+02   8.3652637e+01
   3.9195000e+02   3.8655000e+02   5.6420390e+01
   3.7740000e+02   3.9885000e+02   5.0853580e+01
   3.6435000e+02   3.9960000e+02   6.7102655e+01
   3.4950000e+02   3.7425000e+02   5.1605850e+01
   3.3345000e+02   3.7695000e+02   4.9499490e+01
   3.2775000e+02   3.7470000e+02   2.9940420e+01
   2.9970000e+02   3.5115000e+02   7.4023555e+01
   2.9085000e+02   3.4500000e+02   8.4856280e+01
   2.8830000e+02   3.5340000e+02   5.7624030e+01
   2.6970000e+02   3.4680000e+02   6.0332205e+01
   2.6280000e+02   3.3675000e+02   6.0181750e+01
   2.5650000e+02   3.7725000e+02   5.3411305e+01
   2.3370000e+02   3.6810000e+02   6.3943115e+01
   2.4960000e+02   3.6900000e+02   7.3873105e+01
   2.2215000e+02   3.5835000e+02   7.2067650e+01
   1.9800000e+02   3.3015000e+02   8.9520365e+01
   2.0970000e+02   3.2280000e+02   9.0122180e+01
   2.2755000e+02   3.5565000e+02   4.9499490e+01
   1.9845000e+02   3.4605000e+02   4.6039040e+01
   1.5900000e+02   3.4620000e+02   6.3040385e+01
   1.5600000e+02   3.3645000e+02   4.9349035e+01
   1.4340000e+02   3.5685000e+02   4.5286770e+01
   1.3545000e+02   3.5400000e+02   3.8064955e+01
   1.2540000e+02   3.4905000e+02   4.3180405e+01
   1.2180000e+02   3.4230000e+02   4.3481315e+01
   9.7425000e+01   3.2580000e+02   5.8526755e+01
   9.5700000e+01   3.0765000e+02   5.5367215e+01
   9.0450000e+01   2.8635000e+02   3.8967685e+01
   9.0450000e+01   2.8200000e+02   2.8736790e+01
   9.4350000e+01   2.6505000e+02   3.5356780e+01
   8.3550000e+01   2.6340000e+02   3.9870410e+01
   6.9450000e+01   2.8965000e+02   3.1144060e+01
   6.7050000e+01   2.9775000e+02   4.7994950e+01
   9.6000000e+01   3.1230000e+02   3.1444970e+01
   1.0335000e+02   3.0285000e+02   3.3099965e+01
   1.0875000e+02   2.9415000e+02   4.0321775e+01
   1.1610000e+02   2.8860000e+02   3.9719955e+01
   1.0335000e+02   2.6835000e+02   6.1686295e+01
   9.8850000e+01   2.6745000e+02   4.8295855e+01
   1.0875000e+02   2.7150000e+02   4.7694040e+01
   1.4010000e+02   2.7930000e+02   3.7613600e+01
   1.5315000e+02   2.7195000e+02   2.8736785e+01
   1.7220000e+02   2.7675000e+02   2.4674520e+01
   1.9755000e+02   2.7450000e+02   4.8295855e+01
   2.2860000e+02   2.8875000e+02   4.8596765e+01
   2.3175000e+02   2.9910000e+02   5.1605855e+01
   2.3670000e+02   2.9205000e+02   6.5748565e+01
   2.0640000e+02   2.9205000e+02   7.1766740e+01
   2.7720000e+02   3.0765000e+02   3.9419050e+01
   3.0090000e+02   3.1920000e+02   5.3411305e+01
   3.1605000e+02   3.3165000e+02   4.0773135e+01
   3.3000000e+02   3.3285000e+02   4.1675865e+01
   3.3300000e+02   3.2340000e+02   4.7543585e+01
   3.3045000e+02   3.1350000e+02   4.6039040e+01
   3.3480000e+02   3.0720000e+02   3.9268595e+01
   3.3630000e+02   2.9760000e+02   5.0853580e+01
   3.1680000e+02   2.9535000e+02   5.5367215e+01
   3.0810000e+02   2.9355000e+02   4.9950855e+01
   3.0855000e+02   3.0495000e+02   3.9042915e+01
   3.0825000e+02   3.1725000e+02   2.1815885e+01
   3.0615000e+02   3.2340000e+02   2.7232245e+01
   2.9303936e+02   3.3708190e+02   2.5599670e+01
   2.8155000e+02   3.3765000e+02   2.2267250e+01
   2.6385000e+02   3.3375000e+02   2.9639515e+01
   2.7045000e+02   3.3810000e+02   5.3411305e+01
   2.5571145e+02   3.2133745e+02   2.6103410e+01
   2.4405000e+02   2.8155000e+02   3.2498150e+01
   2.2515000e+02   2.6565000e+02   2.7232245e+01
   2.1195000e+02   2.6685000e+02   2.6479975e+01
   2.0355000e+02   2.8965000e+02   3.0993605e+01
   1.9695000e+02   2.9865000e+02   3.5206325e+01
   1.9965000e+02   3.2115000e+02   3.9419050e+01
   2.2200000e+02   3.1950000e+02   3.1745880e+01
   2.3415000e+02   3.3855000e+02   7.8386740e+01
   2.5200000e+02   3.3510000e+02   6.3341297e+01
   2.4007500e+02   3.3345000e+02   5.6946982e+01
   2.3925000e+02   3.0885000e+02   1.9859980e+01
   2.4465000e+02   2.9715000e+02   1.7603165e+01
   2.7015000e+02   3.0615000e+02   6.6199950e+00
   2.8050000e+02   3.0765000e+02   5.2659000e+00
   2.8035000e+02   2.9475000e+02   7.2218100e+00
   2.9535000e+02   3.1560000e+02   1.4142710e+01
   3.2325000e+02   3.2115000e+02   3.7613600e+00
   3.2220000e+02   3.1860000e+02   1.0832715e+01
   3.2220000e+02   3.0780000e+02   7.6731750e+00
   3.3870000e+02   3.0555000e+02   1.5647255e+01
   3.3975000e+02   3.1035000e+02   2.9940425e+01
   3.5295000e+02   3.2415000e+02   2.2869065e+01
   3.5880000e+02   3.3660000e+02   3.0993605e+01
   3.6555000e+02   3.4140000e+02   3.6710870e+01
   3.9480000e+02   3.4125000e+02   5.4314035e+01
   4.2255000e+02   3.7065000e+02   7.5227195e+01
   4.1700000e+02   3.5925000e+02   7.8236280e+01
   4.1280000e+02   3.4455000e+02   5.8677210e+01
   4.0650000e+02   3.6600000e+02   4.5888585e+01
   4.0185000e+02   3.9495000e+02   3.5507235e+01
   4.1595000e+02   3.9555000e+02   4.2879495e+01
   4.1730000e+02   4.2495000e+02   6.8607195e+01
   3.7770000e+02   4.1985000e+02   8.6962635e+01
   3.9360000e+02   3.9270000e+02   9.0122180e+01
   3.9015000e+02   3.7935000e+02   8.6661735e+01
   4.0350000e+02   3.9675000e+02   8.8918545e+01
   4.1235000e+02   3.9570000e+02   8.9821270e+01
   4.1985000e+02   3.9735000e+02   7.2368560e+01
   4.1640000e+02   4.1010000e+02   7.9439915e+01
   4.0845000e+02   4.0500000e+02   8.5608545e+01
   3.9270000e+02   3.9930000e+02   7.1616285e+01
   3.9840000e+02   4.1040000e+02   7.1164925e+01
   3.9930000e+02   4.1385000e+02   5.6420395e+01
   3.9150000e+02   4.1115000e+02   4.2428135e+01
   3.6255000e+02   4.1325000e+02   6.0031295e+01
   3.4650000e+02   4.0710000e+02   4.4233585e+01
   3.4245000e+02   4.0215000e+02   4.9800405e+01
   3.3555000e+02   4.2585000e+02   7.2368555e+01
   3.3840000e+02   4.2675000e+02   8.6360820e+01
   3.1305000e+02   4.2060000e+02   6.9058560e+01
   2.8357500e+02   4.2330000e+02   6.5372430e+01
   2.6475000e+02   4.1190000e+02   3.6409965e+01
   2.2461715e+02   4.1107954e+02   5.3298260e+01
   2.1615000e+02   3.8925000e+02   5.0703125e+01
   1.9620000e+02   3.7530000e+02   4.8747220e+01
   1.8000000e+02   3.6615000e+02   4.8897675e+01
   2.0070000e+02   3.9015000e+02   2.4975425e+01
   1.9350000e+02   3.9015000e+02   2.1966340e+01
   1.8720000e+02   3.9015000e+02   2.6630430e+01
   1.8030000e+02   3.8295000e+02   2.7232245e+01
   1.7310000e+02   3.7830000e+02   3.2498145e+01
   1.6485000e+02   3.8700000e+02   4.1074040e+01
   1.5420000e+02   3.8805000e+02   4.2428135e+01
   1.5075000e+02   3.6690000e+02   4.7543585e+01
   1.4579926e+02   3.7127486e+02   7.2519015e+01
   1.4865000e+02   3.6465000e+02   8.8617640e+01
   1.7516174e+02   3.7575216e+02   8.0943155e+01
   1.7460000e+02   3.8310000e+02   7.0563105e+01
   1.4655000e+02   3.7950000e+02   7.4023555e+01
   1.2993813e+02   3.8842484e+02   8.3501825e+01
   1.2975000e+02   3.8055000e+02   8.9821270e+01
   1.2090000e+02   3.7695000e+02   8.2900370e+01
   1.0965000e+02   3.8370000e+02   6.2739480e+01
   1.0110000e+02   3.8985000e+02   6.6500835e+01
   8.2800000e+01   3.9510000e+02   7.0262195e+01
   6.8100000e+01   3.8505000e+02   7.9590370e+01
   6.6300000e+01   3.8040000e+02   8.5458090e+01
   6.0150000e+01   4.0425000e+02   8.0794010e+01
   6.7950000e+01   4.0500000e+02   8.2599465e+01
   7.8300000e+01   4.0905000e+02   7.1315380e+01
   3.6900000e+01   4.2195000e+02   7.1766740e+01
   2.7900000e+01   4.2105000e+02   6.6350380e+01
   2.8050000e+01   4.0650000e+02   6.1987205e+01
   2.2950000e+01   3.9135000e+02   8.4856275e+01
   1.4700000e+01   3.7890000e+02   8.9821270e+01
   7.0500000e+00   3.6840000e+02   8.5608550e+01
   1.0950000e+01   3.5880000e+02   8.7113090e+01
   2.2500000e+01   3.5670000e+02   8.9520360e+01
   2.2800000e+01   3.4905000e+02   8.6812180e+01
   3.0600000e+01   3.4860000e+02   8.6059905e+01
   1.6500000e+01   3.4125000e+02   8.5608550e+01
   1.2600000e+01   3.1545000e+02   6.9359470e+01
   8.7000000e+00   3.1080000e+02   5.1605850e+01
   1.1100000e+01   2.9340000e+02   3.9268595e+01
   4.1100000e+01   3.0150000e+02   5.6570845e+01
   4.5000000e+01   3.1020000e+02   6.5899020e+01
   6.3600000e+01   3.4140000e+02   7.9590375e+01
   1.6650000e+01   2.9505000e+02   2.8586335e+01
   2.7000000e+01   2.9160000e+02   2.3922245e+01
   7.5150000e+01   3.5535000e+02   2.6931335e+01
   8.9400000e+01   3.6270000e+02   2.9639515e+01
   7.9800000e+01   3.6615000e+02   5.5216760e+01
   6.3450000e+01   3.8085000e+02   5.6119480e+01
   5.6250000e+01   3.6315000e+02   6.8005380e+01
   5.7000000e+01   3.5985000e+02   7.4926285e+01
   6.3750000e+01   3.6240000e+02   8.5759005e+01
   6.9750000e+01   3.6840000e+02   8.9219455e+01
   6.4800000e+01   3.7110000e+02   8.5759000e+01
   6.4575000e+01   3.5025000e+02   7.9816053e+01
   8.3250000e+01   3.5730000e+02   7.9740825e+01
   8.5650000e+01   3.6600000e+02   8.3652640e+01
   9.0900000e+01   3.7050000e+02   8.7414000e+01
   8.7450000e+01   3.7155000e+02   7.7183095e+01
   7.5000000e+01   3.5055000e+02   6.6801745e+01
   3.9000000e+01   3.7365000e+02   5.5517670e+01
   3.1650000e+01   3.7950000e+02   5.7323115e+01
   3.0300000e+01   3.6480000e+02   6.0783570e+01
   3.3750000e+01   3.5595000e+02   8.4254460e+01
   3.3300000e+01   3.6075000e+02   4.7092220e+01
   3.8700000e+01   3.4005000e+02   3.4754960e+01
   2.1150000e+01   3.1890000e+02   2.2417705e+01
   8.4000000e+00   3.0495000e+02   1.8957255e+01
   2.2200000e+01   3.3285000e+02   5.8677200e+00
   2.4450000e+01   3.4650000e+02   4.3631750e+00
   2.9100000e+01   3.6135000e+02   3.6109050e+00
   3.7050000e+01   3.4537500e+02   2.2342478e+01
   5.2050000e+01   3.1815000e+02   1.7302255e+01
   6.1800000e+01   2.9145000e+02   1.8957255e+01
   7.7662030e+01   2.9358745e+02   9.2907700e+00
   8.2200000e+01   2.9040000e+02   6.3190800e+00
   9.6600000e+01   2.9700000e+02   7.3722650e+00
   9.6600000e+01   2.9745000e+02   1.8656345e+01
   1.0650000e+02   3.2640000e+02   1.8957250e+01
   9.8550000e+01   3.1890000e+02   2.8586335e+01
   9.3900000e+01   3.3690000e+02   1.8204980e+01
   1.0065000e+02   3.4785000e+02   3.0241335e+01
   1.1295000e+02   3.5385000e+02   3.3852240e+01
   8.0100000e+01   3.4065000e+02   4.9349035e+01
   9.0750000e+01   3.2580000e+02   5.4013120e+01
   7.3200000e+01   3.1650000e+02   7.7333555e+01
   6.7050000e+01   3.0480000e+02   6.5447655e+01
   5.7900000e+01   3.6600000e+02   3.8215415e+01
   5.3850000e+01   3.8175000e+02   3.4153145e+01
   3.2550000e+01   3.7455000e+02   3.0241330e+01
   2.2050000e+01   3.7965000e+02   2.9639520e+01
   2.2800000e+01   3.9735000e+02   3.4754965e+01
   6.9750000e+00   3.8130000e+02   7.0036515e+01
   1.4400000e+01   3.5865000e+02   6.3040385e+01
   1.2300000e+01   3.4365000e+02   5.0853585e+01
   2.4450000e+01   3.3240000e+02   6.0332210e+01
   1.0650000e+01   3.4365000e+02   4.1374955e+01
   2.7900000e+01   3.6285000e+02   4.0773135e+01
   7.9500000e+00   4.1445000e+02   4.0773140e+01
   2.6400000e+01   4.0455000e+02   3.3099965e+01
   4.4400000e+01   4.1820000e+02   2.8887245e+01
   4.7250000e+01   4.2345000e+02   3.6560420e+01
   4.6500000e+01   4.2150000e+02   4.5136315e+01
   6.0450000e+01   3.9390000e+02   5.6269940e+01
   6.0750000e+01   3.9540000e+02   7.1917195e+01
   4.3050000e+01   3.9285000e+02   7.5979465e+01
   7.9200000e+01   4.1160000e+02   2.9188150e+01
   8.6400000e+01   4.0312500e+02   4.2352910e+01
   8.8500000e+01   4.0965000e+02   5.7172660e+01
   1.1190000e+02   4.0305000e+02   4.6490400e+01
   1.1490000e+02   3.9075000e+02   5.7473575e+01
   1.3995000e+02   4.0830000e+02   7.9139010e+01
   1.3530000e+02   3.9870000e+02   5.8150615e+01
   1.4295000e+02   4.1340000e+02   5.2508580e+01
   1.3020000e+02   4.2495000e+02   6.2589020e+01
   1.1190000e+02   4.1970000e+02   6.6500835e+01
   1.0380000e+02   4.2645000e+02   8.4254455e+01
   1.1760000e+02   4.2045000e+02   8.9369905e+01
   9.3000000e+01   4.2360000e+02   8.8617630e+01
   1.3987485e+02   4.1163743e+02   3.7651140e+01
   1.2090000e+02   3.7425000e+02   3.7613595e+01
   1.2960000e+02   3.8025000e+02   1.2487710e+01
   1.4235000e+02   3.8685000e+02   1.8957255e+01
   1.5195000e+02   3.6487500e+02   3.6033828e+01
   1.4370000e+02   4.1145000e+02   4.9649950e+00
   1.3680000e+02   4.1415000e+02   1.5045450e+00
   1.3155000e+02   4.2225000e+02   3.4604500e+00
   1.2525000e+02   4.2195000e+02   8.4254450e+00
   1.2315000e+02   3.9210000e+02   2.4373610e+01
   1.1985000e+02   4.2030000e+02   1.3992255e+01
   1.1205000e+02   4.2285000e+02   1.8204980e+01
   1.1055000e+02   4.1955000e+02   2.5276335e+01
   1.0552500e+02   3.9330000e+02   1.8806798e+01
   9.2850000e+01   3.9405000e+02   2.5125880e+01
   8.7750000e+01   3.7065000e+02   5.4314030e+01
   8.8950000e+01   4.0222485e+02   2.0725175e+01
   8.7300000e+01   4.0080000e+02   1.0682260e+01
   8.1000000e+01   3.8805000e+02   4.8145400e+00
   7.1700000e+01   3.7830000e+02   1.3841805e+01
   6.5850000e+01   3.8235000e+02   1.7452710e+01
   5.9850000e+01   3.6525000e+02   2.5878155e+01
   6.0750000e+01   3.8895000e+02   2.7382700e+01
   4.8150000e+01   4.2615000e+02   4.5136300e+00
   3.7950000e+01   4.1955000e+02   2.7081800e+00
   3.1800000e+01   4.0905000e+02   7.0713550e+00
   5.6550000e+01   3.2212500e+02   1.9559075e+00
   5.5050000e+01   3.0900000e+02   1.6550000e+00
   4.2150000e+01   3.1005000e+02   4.2127200e+00
   4.3050000e+01   2.9295000e+02   4.3631750e+00
   2.9550000e+01   2.8680000e+02   1.4293165e+01
   2.0100000e+01   2.7285000e+02   1.2638165e+01
   1.1100000e+01   2.6055000e+02   1.2939075e+01
   1.9650000e+01   2.2695000e+02   1.7001345e+01
   1.8150000e+01   2.1405000e+02   2.5878155e+01
   2.3850000e+01   2.1195000e+02   4.1374950e+01
   2.1900000e+01   1.8405000e+02   3.3099965e+01
   8.4000000e+00   1.7520000e+02   6.9209000e+00
   1.8750000e+01   1.9905000e+02   1.8054550e+00
   1.9050000e+01   2.2725000e+02   1.3239990e+01
   3.1500000e+01   1.9680000e+02   5.2659000e+00
   4.9200000e+01   2.0160000e+02   6.3190850e+00
   5.9850000e+01   1.8300000e+02   3.6109050e+00
   5.5800000e+01   1.7475000e+02   4.3631800e+00
   5.6400760e+01   1.6916307e+02   1.5646495e+01
   6.3150000e+01   1.6860000e+02   2.2869065e+01
   7.6350000e+01   1.6650000e+02   2.2417705e+01
   7.6500000e+01   1.7280000e+02   3.7162235e+01
   8.0550000e+01   1.5180000e+02   5.2959940e+01
   8.1150000e+01   1.5105000e+02   1.1735445e+01
   8.9137440e+01   1.3938744e+02   2.3545735e+01
   8.6250000e+01   1.4310000e+02   4.2879500e+01
   8.7000000e+01   1.0830000e+02   3.1595425e+01
   8.8950000e+01   9.7650000e+01   4.1675865e+01
   9.1350000e+01   8.2800000e+01   3.8365870e+01
   8.5650000e+01   7.8150000e+01   3.7011780e+01
   9.0750000e+01   9.3150000e+01   1.3390440e+01
   7.6800000e+01   1.1100000e+02   4.6640900e+00
   8.9100000e+01   1.2120000e+02   2.1214070e+01
   9.9000000e+01   1.1415000e+02   2.1364525e+01
   1.1700000e+02   9.7650000e+01   2.8134970e+01
   1.1925000e+02   7.5300000e+01   3.7613595e+01
   1.1310000e+02   7.7400000e+01   5.5367210e+01
   1.1250000e+02   7.0500000e+01   6.3943110e+01
   1.0530000e+02   6.9600000e+01   7.9139005e+01
   1.0365000e+02   3.1950000e+01   7.6129920e+01
   9.2550000e+01   2.9700000e+01   8.2599460e+01
   8.9250000e+01   4.7850000e+01   7.2067650e+01
   9.3900000e+01   4.6950000e+01   6.7403565e+01
   1.2750000e+02   2.8800000e+01   4.7543585e+01
   1.2885000e+02   1.0650000e+01   4.2277675e+01
   1.5120000e+02   6.6000000e+00   3.2197240e+01
   1.8840000e+02   4.4100000e+01   4.5136310e+01
   2.1120000e+02   3.4200000e+01   5.1605855e+01
   1.9755000e+02   3.5550000e+01   6.2589025e+01
   1.9515000e+02   6.1350000e+01   5.8526750e+01
   1.9005000e+02   6.9900000e+01   4.8897675e+01
   2.0400000e+02   6.9300000e+01   4.5888590e+01
   1.8795000e+02   9.6600000e+01   2.9489060e+01
   1.7801172e+02   9.1159945e+01   3.4191095e+01
   1.8300000e+02   9.4950000e+01   5.0402220e+01
   1.7205000e+02   1.1370000e+02   5.3110400e+01
   1.6380000e+02   1.0635000e+02   5.1756305e+01
   1.6305000e+02   9.4950000e+01   6.1535840e+01
   1.6620000e+02   7.4700000e+01   5.7172665e+01
   1.8285000e+02   5.4150000e+01   7.2067650e+01
   1.7805000e+02   4.7250000e+01   7.0412650e+01
   1.5967492e+02   6.9824920e+01   4.3330860e+01
   1.4700000e+02   9.4800000e+01   3.0843150e+01
   1.3950000e+02   8.6550000e+01   3.6409960e+01
   1.2510000e+02   9.2550000e+01   2.4975430e+01
   1.3200000e+02   7.8000000e+01   1.1284080e+01
   1.4520000e+02   4.3800000e+01   4.3029955e+01
   1.5135000e+02   2.0700000e+01   4.0773140e+01
   1.2360000e+02   2.8050000e+01   2.0010435e+01
   1.1970000e+02   2.4750000e+01   2.7382700e+01
   1.0200000e+02   1.5600000e+01   4.3481315e+01
   9.8250000e+01   7.5000000e+00   2.3320430e+01
   9.9300000e+01   3.3150000e+01   1.9107705e+01
   9.5100000e+01   3.7350000e+01   3.5055875e+01
   9.8250000e+01   3.9750000e+01   4.1675865e+01
   8.1150000e+01   4.2450000e+01   1.7151800e+01
   8.8950000e+01   2.8650000e+01   1.5346345e+01
   8.7300000e+01   6.2400000e+01   1.2036350e+01
   7.6800000e+01   6.1050000e+01   1.6249075e+01
   7.0950000e+01   6.8700000e+01   1.3540895e+01
   6.1387795e+01   6.5699610e+01   1.7640680e+01
   5.4000000e+01   8.0850000e+01   3.1595450e+00
   3.6150000e+01   7.9050000e+01   9.4786300e+00
   3.8100000e+01   6.9450000e+01   2.6179065e+01
   4.5900000e+01   7.3800000e+01   3.3099970e+01
   6.1050000e+01   8.8950000e+01   3.2949510e+01
   6.1950000e+01   9.6750000e+01   3.0241330e+01
   5.0250000e+01   1.2195000e+02   1.9559070e+01
   5.3400000e+01   1.1655000e+02   3.8666780e+01
   4.6650000e+01   1.2375000e+02   6.6199900e+00
   5.9400000e+01   1.4790000e+02   1.8054550e+00
   7.7700000e+01   1.5375000e+02   4.6640850e+00
   5.6100000e+01   1.6365000e+02   1.5045450e+00
   6.2100000e+01   1.7220000e+02   1.5045450e+00
   5.8350000e+01   1.3425000e+02   1.3540900e+00
   6.9600000e+01   1.3275000e+02   6.6199900e+00
   7.3950000e+01   1.3965000e+02   6.7704450e+00
   1.0042500e+02   1.1430000e+02   5.1906800e+00
   1.1145000e+02   1.0005000e+02   4.9649950e+00
   1.3170000e+02   1.1565000e+02   3.1595450e+00
   1.3440000e+02   1.2660000e+02   5.5668100e+00
   1.2450000e+02   1.3005000e+02   1.1584990e+01
   1.2165000e+02   1.1715000e+02   2.7382700e+01
   1.2555000e+02   1.0635000e+02   5.4163580e+01
   1.2990000e+02   1.0545000e+02   6.0783565e+01
   1.3635000e+02   1.0380000e+02   5.9279025e+01
   1.3395000e+02   1.0650000e+02   3.9719955e+01
   1.2645000e+02   9.4950000e+01   4.5888585e+01
   1.1895000e+02   9.7200000e+01   5.1756305e+01
   1.2675000e+02   1.0800000e+02   3.3099970e+01
   1.4340000e+02   1.1265000e+02   3.3250420e+01
   1.4265000e+02   1.2165000e+02   3.2347695e+01
   1.5420000e+02   1.2420000e+02   2.6179065e+01
   1.5405000e+02   1.5135000e+02   2.6630425e+01
   1.6770000e+02   1.6740000e+02   2.6028610e+01
   1.8390000e+02   1.5495000e+02   3.3852235e+01
   1.9800000e+02   1.4580000e+02   5.5818575e+01
   1.9245000e+02   1.4175000e+02   7.0563105e+01
   1.9335000e+02   1.3470000e+02   7.9139005e+01
   1.9800000e+02   1.2900000e+02   7.7183100e+01
   2.0595000e+02   1.1025000e+02   8.2298550e+01
   2.1450000e+02   1.3335000e+02   4.5738135e+01
   2.3715000e+02   1.2495000e+02   6.3943110e+01
   2.1240000e+02   1.3845000e+02   3.0993605e+01
   1.8765000e+02   1.3830000e+02   1.8355435e+01
   1.7340000e+02   1.3530000e+02   1.9559070e+01
   1.6440000e+02   1.4325000e+02   1.8204980e+01
   1.5720000e+02   1.3305000e+02   5.8677200e+00
   1.6155000e+02   1.1655000e+02   1.7151800e+01
   1.7040000e+02   8.5500000e+01   9.0272600e+00
   1.7415000e+02   7.7700000e+01   2.3320430e+01
   1.6995000e+02   7.0200000e+01   2.1514980e+01
   1.8780000e+02   4.7700000e+01   2.1665430e+01
   1.8075000e+02   4.1850000e+01   2.7533155e+01
   1.8045000e+02   3.3750000e+01   2.7683610e+01
   1.6995000e+02   3.6300000e+01   2.1815885e+01
   1.6155000e+02   4.0200000e+01   2.2267250e+01
   1.6080000e+02   2.9850000e+01   2.5577245e+01
   1.7722500e+02   8.2500000e+00   1.9859983e+01
   1.8870000e+02   7.2000000e+00   7.1465850e+00
   2.1525000e+02   9.9000000e+00   6.7704500e+00
   2.1750000e+02   1.6200000e+01   1.3540895e+01
   2.2020000e+02   1.7850000e+01   2.3621335e+01
   2.1780000e+02   7.5000000e+00   2.7984520e+01
   2.2815000e+02   1.5000000e+01   5.0552670e+01
   2.1630000e+02   1.0050000e+01   6.0783570e+01
   2.3520000e+02   3.0300000e+01   3.8516320e+01
   2.2590000e+02   4.0650000e+01   5.6721300e+01
   2.2935000e+02   5.7450000e+01   5.1605855e+01
   2.3055000e+02   6.4350000e+01   3.9870410e+01
   2.2320000e+02   8.2050000e+01   3.2046785e+01
   2.1330000e+02   1.0170000e+02   2.6329515e+01
   2.0190000e+02   7.8900000e+01   4.2729040e+01
   2.2050000e+02   1.1265000e+02   6.1385385e+01
   2.4045000e+02   8.6400000e+01   3.3852240e+01
   2.5335000e+02   8.0550000e+01   5.4614940e+01
   2.4555000e+02   7.5150000e+01   6.6199930e+01
   2.7645000e+02   7.6200000e+01   5.6269935e+01
   2.5755000e+02   1.0515000e+02   4.2729045e+01
   2.4870000e+02   1.0620000e+02   4.3631770e+01
   2.5035000e+02   9.2850000e+01   5.9128570e+01
   2.5320000e+02   9.3000000e+01   6.7102655e+01
   2.4900000e+02   1.1955000e+02   5.5668120e+01
   2.8440000e+02   1.0800000e+02   6.8757655e+01
   2.8140000e+02   1.1295000e+02   5.0251765e+01
   2.8965000e+02   9.7650000e+01   4.2127225e+01
   3.0030000e+02   9.8100000e+01   2.8435880e+01
   3.1695000e+02   8.7000000e+01   3.0241335e+01
   3.2370000e+02   8.5950000e+01   3.4153145e+01
   3.2955000e+02   7.6800000e+01   5.1455400e+01
   3.3480000e+02   9.9300000e+01   6.0633120e+01
   3.0780000e+02   1.1895000e+02   6.0482660e+01
   3.1290000e+02   1.1940000e+02   4.5587680e+01
   3.0975000e+02   9.7200000e+01   5.4614940e+01
   3.2415000e+02   1.2825000e+02   3.5055870e+01
   3.3645000e+02   1.3245000e+02   5.2207670e+01
   3.3615000e+02   1.2810000e+02   5.7323120e+01
   3.4331197e+02   1.2618747e+02   6.4169005e+01
   3.5655611e+02   1.4583713e+02   4.8953800e+01
   3.5250000e+02   1.7670000e+02   5.3561760e+01
   3.5370000e+02   1.8915000e+02   5.4013125e+01
   3.6735000e+02   1.8735000e+02   4.7543585e+01
   3.7785000e+02   1.7805000e+02   4.4684950e+01
   3.7545000e+02   1.6665000e+02   5.3712215e+01
   3.7335000e+02   1.6200000e+02   6.9058560e+01
   3.6570000e+02   1.6065000e+02   7.6129920e+01
   3.7395000e+02   1.4835000e+02   5.2207670e+01
   3.6765000e+02   1.4445000e+02   4.4233590e+01
   3.7395000e+02   1.6650000e+02   2.5276340e+01
   4.0275000e+02   1.6560000e+02   3.8666775e+01
   4.0665000e+02   1.7355000e+02   4.1074045e+01
   3.5970000e+02   1.7220000e+02   3.2197235e+01
   3.6165000e+02   1.8510000e+02   4.0472230e+01
   3.6600000e+02   1.9560000e+02   3.5507235e+01
   3.6990000e+02   2.0400000e+02   2.9789970e+01
   3.4695000e+02   1.9935000e+02   5.2207670e+01
   3.3465000e+02   2.1525000e+02   2.7382700e+01
   3.2805000e+02   2.2155000e+02   2.7232245e+01
   3.0225000e+02   2.0520000e+02   3.0241335e+01
   2.9790000e+02   2.0295000e+02   5.1756305e+01
   2.9460000e+02   1.9425000e+02   6.0633115e+01
   3.2835000e+02   2.0985000e+02   6.0633115e+01
   3.3825000e+02   2.2680000e+02   7.9891280e+01
   3.3075000e+02   2.2695000e+02   8.4254455e+01
   3.2265000e+02   2.2890000e+02   8.1245370e+01
   2.7855000e+02   2.1855000e+02   8.8316725e+01
   2.6385000e+02   2.2095000e+02   8.8166270e+01
   2.7945000e+02   2.2935000e+02   8.0794010e+01
   2.8020000e+02   2.3265000e+02   7.1164925e+01
   3.0345000e+02   2.4315000e+02   6.9209015e+01
   3.1185000e+02   2.4525000e+02   6.7704470e+01
   3.2865000e+02   2.4630000e+02   6.6876975e+01
   3.4035000e+02   2.2875000e+02   7.0412650e+01
   3.4815000e+02   2.3025000e+02   5.4765395e+01
   3.6870000e+02   2.3115000e+02   5.2959940e+01
   3.6375000e+02   2.5035000e+02   7.0262200e+01
   3.5010000e+02   2.6895000e+02   6.0031300e+01
   3.2610000e+02   2.4765000e+02   4.4985860e+01
   3.1710000e+02   2.4495000e+02   5.1756310e+01
   2.9040000e+02   2.2560000e+02   4.9198585e+01
   2.9220000e+02   2.0865000e+02   5.1906760e+01
   2.8635000e+02   2.0985000e+02   6.2739475e+01
   2.4795000e+02   1.9860000e+02   7.1917195e+01
   2.4195000e+02   1.9995000e+02   8.9068995e+01
   2.3025000e+02   1.8780000e+02   8.9821270e+01
   2.1525000e+02   1.8825000e+02   8.9219453e+01
   2.0775000e+02   1.9350000e+02   8.5759000e+01
   2.1045000e+02   1.7910000e+02   7.7484010e+01
   2.3220000e+02   1.8270000e+02   8.3201275e+01
   2.1990000e+02   2.0115000e+02   6.3943115e+01
   2.3745000e+02   1.9770000e+02   5.9429480e+01
   2.2335000e+02   1.9785000e+02   4.4985860e+01
   2.1735000e+02   1.9440000e+02   4.1976775e+01
   2.0295000e+02   2.0100000e+02   5.8978115e+01
   2.0340000e+02   2.1150000e+02   6.4244020e+01
   1.8525000e+02   2.0220000e+02   4.5738130e+01
   1.5885000e+02   2.0895000e+02   3.7764050e+01
   1.8765000e+02   2.3055000e+02   4.7242675e+01
   1.9335000e+02   2.2995000e+02   4.6791310e+01
   1.7745000e+02   2.3310000e+02   2.7834060e+01
   1.5720000e+02   2.4345000e+02   2.0461800e+01
   1.3320000e+02   2.4090000e+02   2.2417705e+01
   1.3259793e+02   2.3639875e+02   3.9344855e+01
   1.4160000e+02   2.5305000e+02   4.1074050e+01
   1.4955000e+02   2.5890000e+02   4.0020865e+01
   1.7955000e+02   2.5455000e+02   2.9940425e+01
   1.9035000e+02   2.5485000e+02   3.5055870e+01
   1.8045000e+02   2.5305000e+02   1.8204985e+01
   2.0355000e+02   2.4525000e+02   1.8355435e+01
   2.0580000e+02   2.2470000e+02   1.8656345e+01
   2.2935000e+02   2.2725000e+02   2.3320430e+01
   2.3910000e+02   2.3265000e+02   2.7382700e+01
   2.2695000e+02   2.3325000e+02   4.2428135e+01
   2.2800000e+02   2.1735000e+02   4.3932680e+01
   2.3477988e+02   2.2202988e+02   5.9579305e+01
   2.6685000e+02   2.3790000e+02   6.1836750e+01
   2.6790000e+02   2.4465000e+02   6.8607195e+01
   2.5800000e+02   2.3385000e+02   4.3782225e+01
   2.6445000e+02   2.4645000e+02   4.5286770e+01
   2.7480000e+02   2.4615000e+02   4.1976770e+01
   2.8680000e+02   2.4645000e+02   4.0773140e+01
   2.9250000e+02   2.5470000e+02   5.8225845e+01
   3.0465000e+02   2.6355000e+02   5.0251760e+01
   3.0465000e+02   2.7075000e+02   6.4093565e+01
   2.9730000e+02   2.6880000e+02   6.9209015e+01
   2.9625000e+02   2.7750000e+02   7.5678555e+01
   3.0135000e+02   2.8365000e+02   8.1094920e+01
   3.2415000e+02   2.6730000e+02   7.3120830e+01
   3.1515000e+02   2.6475000e+02   4.4985860e+01
   3.6285000e+02   2.8905000e+02   4.1224505e+01
   3.8700000e+02   3.0180000e+02   4.4384045e+01
   3.8265000e+02   2.9775000e+02   5.5367210e+01
   4.0290000e+02   2.8995000e+02   6.4544930e+01
   4.1340000e+02   2.9025000e+02   6.9209015e+01
   3.9060000e+02   2.8679140e+02   8.4404910e+01
   4.1745000e+02   2.7105000e+02   4.9499490e+01
   3.9825000e+02   2.6685000e+02   1.4744530e+01
   3.9450000e+02   2.5200000e+02   2.6028610e+01
   3.8400000e+02   2.4480000e+02   3.2949510e+01
   3.7275000e+02   2.5320000e+02   2.7533155e+01
   3.6615000e+02   2.7000000e+02   2.3771795e+01
   3.6570000e+02   2.6505000e+02   1.3540895e+01
   3.4635000e+02   2.6160000e+02   2.0010435e+01
   3.0120000e+02   2.5050000e+02   2.3019525e+01
   2.9280000e+02   2.4952500e+02   2.6103837e+01
   2.7180000e+02   2.4270000e+02   2.4524065e+01
   2.5605000e+02   2.3535000e+02   2.3922245e+01
   2.4975000e+02   2.2695000e+02   2.4373610e+01
   2.3175000e+02   2.1705000e+02   7.6731700e+00
   2.7959874e+02   2.1156067e+02   2.3470045e+01
   2.6640000e+02   2.0205000e+02   2.5125885e+01
   2.6025000e+02   2.0025000e+02   2.9940425e+01
   2.8350000e+02   2.2455000e+02   4.1675860e+01
   2.8350000e+02   2.1915000e+02   2.8134975e+01
   3.0300000e+02   2.3490000e+02   2.0612250e+01
   3.2385000e+02   2.3895000e+02   2.6931340e+01
   2.8260000e+02   2.3940000e+02   7.2218100e+00
   2.6820000e+02   2.3640000e+02   7.0713550e+00
   2.5590000e+02   2.4150000e+02   9.9299900e+00
   2.4405000e+02   2.6235000e+02   1.0080445e+01
   2.3640000e+02   2.6460000e+02   1.5948165e+01
   2.2785000e+02   2.6340000e+02   1.8054525e+01
   2.2935000e+02   2.8500000e+02   1.1584985e+01
   2.2290000e+02   2.8635000e+02   6.9209000e+00
   1.9440000e+02   2.7585000e+02   1.1885900e+01
   1.8975000e+02   2.8770000e+02   1.5948165e+01
   1.2975000e+02   2.9235000e+02   9.1024875e+00
   1.4835000e+02   3.2115000e+02   1.3691345e+01
   1.5615000e+02   3.2490000e+02   2.2718610e+01
   1.6455000e+02   3.4485000e+02   3.1745875e+01
   1.6350000e+02   3.3570000e+02   4.6189495e+01
   1.8135000e+02   3.6885000e+02   1.4443620e+01
   2.3625000e+02   3.5385000e+02   4.6640850e+00
   2.4135000e+02   3.4785000e+02   1.3239985e+01
   2.5245000e+02   3.4125000e+02   2.3922250e+01
   2.1183202e+02   3.4691684e+02   2.3861390e+01
   1.9200000e+02   3.3645000e+02   3.4454055e+01
   1.7152500e+02   3.0840000e+02   2.5802927e+01
   1.4400000e+02   2.8980000e+02   3.4754965e+01
   1.5015000e+02   3.1320000e+02   3.6560420e+01
   1.6185000e+02   3.2385000e+02   2.8435880e+01
   1.3950000e+02   3.2175000e+02   3.3701780e+01
   1.3725000e+02   3.2175000e+02   4.2578590e+01
   1.2195000e+02   3.0930000e+02   2.9789970e+01
   1.1190000e+02   2.9685000e+02   3.0241335e+01
   1.2435000e+02   3.1470000e+02   1.5496800e+01
   1.2570000e+02   3.2610000e+02   1.0983170e+01
   1.1325000e+02   3.1117500e+02   8.3502175e+00
   1.7325000e+02   3.1695000e+02   4.8145400e+00
   1.5555000e+02   3.3795000e+02   4.6640850e+00
   1.4325000e+02   3.5505000e+02   3.6109050e+00
   1.4265000e+02   3.5925000e+02   1.2638165e+01
   1.5555000e+02   3.6810000e+02   4.6640850e+00
   1.5945000e+02   3.8205000e+02   9.9299900e+00
   1.6275000e+02   3.9075000e+02   7.2218100e+00
   1.6485000e+02   3.9862500e+02   2.3395657e+01
   1.7775000e+02   4.1850000e+02   4.9649950e+00
   1.9245000e+02   4.1745000e+02   5.8677200e+00
   2.0085000e+02   4.1955000e+02   4.6640850e+00
   2.3775000e+02   3.9585000e+02   3.3099950e+00
   2.4375000e+02   3.9735000e+02   1.2638165e+01
   2.8590001e+02   3.8358712e+02   1.0268745e+01
   2.9835000e+02   3.8205000e+02   1.5948165e+01
   3.0150000e+02   3.8310000e+02   2.6630430e+01
   2.9610000e+02   3.8400000e+02   3.4604510e+01
   2.8980000e+02   3.9870000e+02   6.9359470e+01
   2.7345000e+02   3.9795000e+02   8.3803095e+01
   3.0105000e+02   3.9615000e+02   7.4023555e+01
   2.7825000e+02   3.9525000e+02   4.9649945e+01
   2.7150000e+02   3.8505000e+02   4.9649945e+01
   2.7301955e+02   3.7766225e+02   3.1670485e+01
   2.4990000e+02   3.7425000e+02   2.1665435e+01
   2.4675000e+02   3.6480000e+02   3.0542240e+01
   2.4555000e+02   3.5940000e+02   3.7914505e+01
   2.1840000e+02   3.5595000e+02   2.1665435e+01
   2.2410000e+02   3.7170000e+02   4.1675865e+01
   2.2620000e+02   3.9390000e+02   3.3852240e+01
   2.2215000e+02   4.0080000e+02   3.0843155e+01
   2.2842452e+02   4.1040172e+02   1.8880020e+01
   2.1090000e+02   4.2480000e+02   2.9338610e+01
   2.4285000e+02   4.1625000e+02   1.5647255e+01
   2.3250000e+02   3.9870000e+02   1.2638165e+01
   2.3385000e+02   3.7920000e+02   1.7904075e+01
   2.1450000e+02   3.8467500e+02   1.1208850e+01
   2.2320000e+02   3.8820000e+02   3.7613600e+00
   2.3130000e+02   3.4440000e+02   3.6109050e+00
   2.0640000e+02   3.3420000e+02   3.3099950e+00
   2.0115000e+02   3.4695000e+02   6.3190800e+00
   1.8780000e+02   3.3825000e+02   3.9118100e+00
   1.8180000e+02   3.2940000e+02   3.7613600e+00
   1.9905000e+02   3.2130000e+02   5.5668100e+00
   2.2545000e+02   3.2970000e+02   1.7001345e+01
   2.4390000e+02   3.3195000e+02   1.4744525e+01
   2.5470000e+02   3.2730000e+02   3.0090900e+00
   2.7180000e+02   3.2895000e+02   3.1595450e+00
   2.8215000e+02   3.3465000e+02   5.5668150e+00
   2.8065000e+02   3.5505000e+02   6.0181750e+00
   2.5620000e+02   3.7785000e+02   8.8768100e+00
   2.7885000e+02   3.7965000e+02   2.8586350e+00
   2.5350000e+02   3.9225000e+02   2.8586350e+00
   2.6070000e+02   3.5415000e+02   1.3239985e+01
   2.5710000e+02   3.4995000e+02   3.6109050e+00
   2.4540000e+02   3.5475000e+02   3.0090900e+00
   2.4405000e+02   3.4695000e+02   1.5045450e+00
   3.0945000e+02   3.6285000e+02   7.6731700e+00
   3.0720000e+02   3.5715000e+02   2.1514980e+01
   3.1845000e+02   3.4410000e+02   2.4223155e+01
   3.3015000e+02   3.4065000e+02   2.5426790e+01
   3.3690000e+02   3.3885000e+02   2.9188150e+01
   3.4065000e+02   3.4605000e+02   2.5125880e+01
   3.4035000e+02   3.5280000e+02   3.2648600e+01
   3.3840000e+02   3.5610000e+02   3.9870410e+01
   3.3510000e+02   3.6825000e+02   2.5577245e+01
   3.4725000e+02   3.7065000e+02   2.5276340e+01
   3.4845000e+02   3.7785000e+02   3.0993605e+01
   3.4875000e+02   3.7665000e+02   4.5286770e+01
   3.3045000e+02   3.9330000e+02   2.0010430e+01
   3.2640000e+02   3.9585000e+02   2.9037700e+01
   3.2850000e+02   4.1805000e+02   2.6630425e+01
   3.3259914e+02   4.2327511e+02   4.0232770e+01
   3.2340000e+02   4.2375000e+02   6.9209050e+00
   3.1320000e+02   4.2300000e+02   3.3100000e+00
   2.7930000e+02   4.1115000e+02   3.3701785e+01
   2.6790000e+02   4.1250000e+02   2.6856110e+01
   3.2340000e+02   4.1880000e+02   2.1063650e+00
   3.4575000e+02   4.1760000e+02   7.9740850e+00
   3.7155000e+02   3.8872414e+02   3.2197810e+01
   3.4950000e+02   3.6750000e+02   1.7904070e+01
   3.5700000e+02   3.8250000e+02   3.1595450e+00
   3.3795000e+02   3.7410000e+02   3.1595400e+00
   3.4095000e+02   3.6495000e+02   1.5045450e+00
   3.7695000e+02   4.0125000e+02   3.8064960e+01
   3.5385000e+02   4.0305000e+02   1.6550000e+00
   3.4440000e+02   4.0830000e+02   4.6640850e+00
   3.6045000e+02   4.0845000e+02   5.2659050e+00
   3.7605000e+02   4.1505000e+02   1.1885895e+01
   3.9660000e+02   4.2270000e+02   3.0843150e+01
   4.0380000e+02   4.2585000e+02   3.4604510e+01
   4.1940000e+02   4.1595000e+02   3.2046785e+01
   4.1460000e+02   4.2240000e+02   2.4524070e+01
   4.1025000e+02   4.1445000e+02   1.8054525e+01
   3.8670000e+02   3.8355000e+02   1.0381355e+01
   4.2690000e+02   3.8505000e+02   4.4384040e+01
   3.9435000e+02   3.2715000e+02   1.7603160e+01
   4.2060000e+02   3.2955000e+02   3.8516325e+01
   4.1970000e+02   3.2595000e+02   4.5437225e+01
   3.6945000e+02   3.0435000e+02   6.6952205e+01
   3.7215000e+02   2.9520000e+02   6.3040390e+01
   3.7215000e+02   2.8665000e+02   6.2438570e+01
   3.6285000e+02   3.0570000e+02   6.9810835e+01
   4.0575000e+02   3.0225000e+02   5.6570850e+01
   4.1164453e+02   3.0675513e+02   4.7787485e+01
   3.9825000e+02   3.0465000e+02   3.8967690e+01
   3.9405000e+02   2.9580000e+02   2.5577245e+01
   3.8670000e+02   2.8890000e+02   2.3019520e+01
   3.9367460e+02   2.6877755e+02   3.7465565e+01
   3.9855000e+02   2.8995000e+02   1.5195890e+01
   4.0815000e+02   2.9040000e+02   2.0461795e+01
   4.1925000e+02   2.8665000e+02   3.0391785e+01
   4.0365000e+02   2.8605000e+02   8.8768100e+00
   3.9855000e+02   2.7825000e+02   3.3100000e+00
   3.9262500e+02   2.7375000e+02   3.8365875e+00
   3.7380000e+02   2.8170000e+02   3.7613600e+00
   3.6135000e+02   2.9280000e+02   6.6199950e+00
   3.5100000e+02   2.9415000e+02   5.2659000e+00
   3.3870000e+02   2.8290000e+02   5.8677200e+00
   2.9730000e+02   2.8455000e+02   3.2498150e+01
   2.9955000e+02   2.7525000e+02   3.2197240e+01
   3.0405000e+02   2.7037500e+02   3.8817230e+01
   2.7630000e+02   2.7045000e+02   3.8365870e+01
   2.9145000e+02   2.7075000e+02   1.7001345e+01
   2.7330000e+02   2.7360000e+02   2.6479970e+01
   2.9760000e+02   2.6850000e+02   4.2127200e+00
   2.9370000e+02   2.8260000e+02   7.6731750e+00
   3.0075000e+02   2.8680000e+02   6.0181750e+00
   3.1275000e+02   2.7120000e+02   5.8677200e+00
   3.1890000e+02   2.6760000e+02   8.8768100e+00
   3.4275000e+02   2.6835000e+02   1.8505890e+01
   3.4035000e+02   2.7075000e+02   2.8586350e+00
   3.5497500e+02   2.7787500e+02   3.1595450e+00
   3.7380000e+02   2.6145000e+02   6.9209000e+00
   3.7545000e+02   2.3895000e+02   6.1686300e+00
   3.5055000e+02   2.3295000e+02   3.0843150e+01
   3.4185000e+02   2.2530000e+02   5.0251760e+01
   3.4170000e+02   2.2905000e+02   9.0272650e+00
   3.5535000e+02   2.3460000e+02   6.0181750e+00
   3.1185000e+02   2.3880000e+02   7.9740850e+00
   3.1380000e+02   2.2545000e+02   3.4604500e+00
   3.0150000e+02   2.2200000e+02   4.9649900e+00
   2.9625000e+02   2.1075000e+02   2.1063650e+00
   2.8980000e+02   2.1480000e+02   5.2659000e+00
   2.7975000e+02   2.1450000e+02   3.1595450e+00
   2.8188662e+02   2.0291221e+02   1.8050600e+00
   2.8950000e+02   1.9800000e+02   9.9299900e+00
   2.7630000e+02   1.8780000e+02   1.3691345e+01
   2.8710000e+02   1.7325000e+02   2.7232245e+01
   2.6295000e+02   1.5465000e+02   3.7162235e+01
   2.3235000e+02   1.4775000e+02   5.3561760e+01
   2.2260000e+02   1.5615000e+02   3.7312690e+01
   2.0235000e+02   1.4220000e+02   9.9299900e+00
   2.1675000e+02   1.3200000e+02   6.6199950e+00
   2.4915000e+02   1.3605000e+02   2.5276335e+01
   2.6550000e+02   1.2225000e+02   3.8666775e+01
   2.7795000e+02   1.2150000e+02   4.6189495e+01
   2.8395000e+02   1.2255000e+02   4.6791310e+01
   2.8995000e+02   1.2525000e+02   6.0031300e+01
   3.0127500e+02   1.4520000e+02   4.9649945e+01
   3.1522500e+02   1.6027500e+02   4.1149272e+01
   3.0855000e+02   1.7400000e+02   4.1374950e+01
   2.8905000e+02   1.8900000e+02   3.8817230e+01
   2.7705000e+02   1.8180000e+02   3.2347695e+01
   2.4195000e+02   1.5675000e+02   1.5797710e+01
   2.1645000e+02   1.7865000e+02   1.5045440e+01
   2.2500000e+02   1.7685000e+02   1.9107705e+01
   2.2515000e+02   1.7325000e+02   3.0542240e+01
   2.2815000e+02   1.8150000e+02   3.1294510e+01
   2.2395000e+02   1.9110000e+02   2.9489060e+01
   2.4015000e+02   1.9425000e+02   3.0843150e+01
   2.4885000e+02   1.9185000e+02   2.9789970e+01
   2.3055000e+02   1.8045000e+02   2.1214070e+01
   2.0677500e+02   1.9132500e+02   1.3992255e+01
   1.9815000e+02   1.8420000e+02   2.0311345e+01
   2.0182471e+02   1.7812529e+02   2.8399540e+01
   2.0850000e+02   1.7175000e+02   3.2949510e+01
   2.0625000e+02   1.7310000e+02   5.5818575e+01
   2.0415000e+02   1.7685000e+02   6.3943115e+01
   2.1735000e+02   1.7325000e+02   5.1906760e+01
   2.1675000e+02   1.6875000e+02   3.3551325e+01
   1.8060000e+02   1.8345000e+02   4.9048130e+01
   1.7025000e+02   1.8675000e+02   4.9499490e+01
   1.6080000e+02   1.7970000e+02   3.7764055e+01
   1.5555000e+02   1.8795000e+02   3.1144055e+01
   1.5315000e+02   1.9605000e+02   2.9639515e+01
   1.3395000e+02   2.1570000e+02   1.2939080e+01
   1.4460000e+02   2.2590000e+02   7.0713600e+00
   1.8120000e+02   2.4555000e+02   3.9118150e+00
   1.7670000e+02   2.5665000e+02   4.8145400e+00
   1.7940000e+02   2.6805000e+02   6.0181750e+00
   1.6710000e+02   2.7210000e+02   4.9649900e+00
   1.5000000e+02   2.6400000e+02   9.6290800e+00
   1.4205000e+02   2.6010000e+02   1.3992255e+01
   1.4715000e+02   2.6520000e+02   2.9789970e+01
   1.4250000e+02   2.5860000e+02   5.7172650e+00
   1.3110000e+02   2.5477500e+02   1.5346348e+01
   1.1955000e+02   2.4420000e+02   1.6550000e+00
   1.1670000e+02   2.3265000e+02   6.9209000e+00
   1.1505000e+02   2.2305000e+02   4.0622700e+00
   1.2660000e+02   2.1750000e+02   6.7704450e+00
   1.2536231e+02   2.0238745e+02   2.3694750e+00
   1.4955000e+02   2.1510000e+02   2.8586350e+00
   1.6185000e+02   2.1840000e+02   4.3631800e+00
   1.7850000e+02   2.0842500e+02   1.7302253e+01
   1.9320000e+02   2.1675000e+02   1.4142715e+01
   2.0242545e+02   1.9711497e+02   3.9388868e+01
   1.7355000e+02   1.8405000e+02   1.9408615e+01
   1.8000000e+02   1.6890000e+02   1.7302250e+01
   1.2855000e+02   1.6695000e+02   5.8677200e+00
   1.3140000e+02   1.5195000e+02   8.2749950e+00
   1.2360000e+02   1.5240000e+02   3.8215415e+01
   1.3995000e+02   1.4565000e+02   3.6109050e+00
   1.1460000e+02   2.5035000e+02   1.8054550e+00
   1.1145000e+02   2.6115000e+02   2.5577250e+00
   1.1070000e+02   2.7690000e+02   6.7704450e+00
   1.0305000e+02   2.7060000e+02   6.6199950e+00
   9.4050000e+01   2.7315000e+02   8.1245350e+00
   8.9100000e+01   2.7390000e+02   1.8957255e+01
   8.5350000e+01   2.7150000e+02   3.7613600e+00
   9.1650000e+01   2.5410000e+02   5.5668100e+00
   9.0300000e+01   2.5320000e+02   1.9107705e+01
   1.0335000e+02   2.5545000e+02   2.6179065e+01
   8.0100000e+01   2.4435000e+02   4.7994950e+01
   9.2250000e+01   2.3415000e+02   5.1304945e+01
   1.0785000e+02   2.1915000e+02   5.0402220e+01
   9.8475000e+01   2.1937500e+02   4.5963813e+01
   7.8600000e+01   2.4135000e+02   3.0692695e+01
   8.6850000e+01   2.0250000e+02   1.6399525e+01
   7.5150000e+01   2.0265000e+02   3.7463145e+01
   5.1900000e+01   2.2140000e+02   2.6931335e+01
   3.1800000e+01   2.2575000e+02   7.5227200e+00
   2.1750000e+01   2.3160000e+02   2.5577250e+00
   1.3800000e+01   2.2635000e+02   7.3722650e+00
   6.2850000e+01   2.1345000e+02   6.0181750e+00
   7.3200000e+01   2.1810000e+02   8.1245400e+00
   8.5500000e+01   2.3040000e+02   4.3631750e+00
   9.0000000e+01   2.3850000e+02   3.3099950e+00
   9.2700000e+01   2.2935000e+02   1.3540900e+00
   8.0400000e+01   2.0655000e+02   1.3540900e+00
   8.6850000e+01   1.9515000e+02   9.1777200e+00
   9.6300000e+01   1.7865000e+02   1.1735440e+01
   1.0260000e+02   1.7325000e+02   1.6850890e+01
   9.7350000e+01   1.7235000e+02   4.6640850e+00
   9.9600000e+01   1.5975000e+02   2.8586350e+00
   1.1565000e+02   1.3230000e+02   5.1154450e+00
   1.2120000e+02   1.2600000e+02   1.5045450e+00
   8.6850000e+01   2.6520000e+02   1.9408615e+01
   8.4150000e+01   2.8290000e+02   2.2568150e+00
   1.0875000e+02   2.9205000e+02   1.3540900e+00
   9.5400000e+01   2.6692500e+02   3.5356775e+00
   1.2375000e+02   2.8815000e+02   8.5758950e+00
   1.5180000e+02   2.6100000e+02   1.5045450e+00
   1.6057500e+02   2.7105000e+02   8.2749875e+00
   1.9065000e+02   2.8965000e+02   1.9559100e+00
   2.0535000e+02   3.0510000e+02   4.6640850e+00
   2.1585000e+02   3.0975000e+02   4.5136300e+00
   2.4015000e+02   3.1410000e+02   1.0230895e+01
   2.1885000e+02   2.9880000e+02   3.7613600e+00
   1.9957500e+02   2.9355000e+02   2.9338625e+00
   1.8345000e+02   2.9790000e+02   2.8586350e+00
   1.7025000e+02   2.9160000e+02   2.2568150e+00
   1.8840000e+02   3.1110000e+02   4.0622700e+00
   2.0250000e+02   2.5440000e+02   5.4163550e+00
   2.0355000e+02   2.5410000e+02   1.4293165e+01
   2.2395000e+02   2.4390000e+02   6.9209050e+00
   2.2170000e+02   2.5245000e+02   1.8054525e+01
   1.6425000e+02   1.8225000e+02   2.7909290e+01
   2.5095000e+02   1.8705000e+02   5.4163550e+00
   2.5980000e+02   1.8585000e+02   5.2659050e+00
   2.5695000e+02   1.7445000e+02   1.3540900e+00
   2.6010000e+02   1.6785000e+02   1.2036350e+00
   2.6025000e+02   1.5120000e+02   2.8586350e+00
   2.5860000e+02   1.5000000e+02   9.1777200e+00
   2.8410000e+02   1.4790000e+02   1.8054530e+01
   2.8110000e+02   1.1370000e+02   2.0913160e+01
   3.0750000e+02   1.1910000e+02   2.2869070e+01
   3.1335000e+02   1.3110000e+02   2.0160885e+01
   3.0960000e+02   1.4325000e+02   1.8355435e+01
   2.9220000e+02   1.4985000e+02   1.7904070e+01
   3.0660000e+02   1.5405000e+02   7.9740800e+00
   3.1380000e+02   1.5630000e+02   1.4594075e+01
   3.3765000e+02   1.6035000e+02   1.5195890e+01
   3.4530000e+02   1.6005000e+02   2.7232245e+01
   3.5835000e+02   1.4475000e+02   1.8957255e+01
   3.3630000e+02   1.3395000e+02   1.9107710e+01
   3.3945000e+02   1.3905000e+02   9.4786300e+00
   3.6555000e+02   1.3740000e+02   2.8586350e+00
   3.8190000e+02   1.2750000e+02   1.2036350e+01
   3.8685000e+02   1.3980000e+02   3.0692695e+01
   3.8025000e+02   1.3245000e+02   3.9268595e+01
   3.6900000e+02   1.1955445e+02   3.3599725e+01
   3.6960000e+02   1.1445000e+02   2.6329515e+01
   3.9000000e+02   1.5525000e+02   1.3841805e+01
   3.8805000e+02   1.8570000e+02   1.4293165e+01
   3.9150000e+02   1.9830000e+02   2.6028610e+01
   3.8925000e+02   1.9830000e+02   4.6339950e+01
   4.0440000e+02   2.1840000e+02   3.2799055e+01
   4.1025000e+02   2.1915000e+02   2.9188155e+01
   4.0365000e+02   2.0955000e+02   2.4223157e+01
   4.2165000e+02   1.7835000e+02   2.0010435e+01
   4.1940000e+02   1.9875000e+02   3.3099950e+00
   4.1430000e+02   2.0370000e+02   3.4604500e+00
   4.0425000e+02   2.1285000e+02   5.2659050e+00
   4.0035000e+02   2.0670000e+02   2.4072700e+00
   3.3840000e+02   1.9575000e+02   7.3722650e+00
   3.5265000e+02   2.0670000e+02   2.3019520e+01
   3.5625000e+02   2.2545000e+02   2.8887240e+01
   3.0585000e+02   1.7850000e+02   6.4695350e+00
   3.0825000e+02   1.8585000e+02   6.6199900e+00
   2.9835000e+02   1.9455000e+02   7.9740800e+00
   3.2190000e+02   1.9140000e+02   8.2749900e+00
   3.1215000e+02   1.7310000e+02   3.0090900e+00
   3.0240000e+02   1.2885000e+02   8.4254450e+00
   3.1665000e+02   1.2330000e+02   3.9118150e+00
   3.1290000e+02   1.3290000e+02   1.1284080e+01
   3.2115000e+02   1.1415000e+02   4.3631750e+00
   3.3870000e+02   1.1235000e+02   3.1595450e+00
   3.4800000e+02   9.0300000e+01   2.5577200e+00
   3.5310000e+02   8.6850000e+01   9.3281700e+00
   3.4530000e+02   8.3550000e+01   1.6098620e+01
   3.3480000e+02   1.0110000e+02   2.5125885e+01
   3.4590000e+02   1.0215000e+02   3.2197240e+01
   3.0405000e+02   1.1280000e+02   1.2036350e+00
   2.9055000e+02   1.0965000e+02   4.3631800e+00
   2.8245000e+02   1.0560000e+02   2.2568150e+00
   2.6775000e+02   1.1055000e+02   6.4695350e+00
   2.5830000e+02   1.2795000e+02   3.4604500e+00
   2.5335000e+02   1.3695000e+02   1.8054550e+00
   2.5095000e+02   1.4580000e+02   6.6199950e+00
   2.4945000e+02   1.2510000e+02   7.3722650e+00
   2.5725000e+02   1.1595000e+02   3.4754965e+01
   3.0015000e+02   8.4900000e+01   5.5668100e+00
   3.1470000e+02   7.7400000e+01   2.0010430e+01
   3.2314135e+02   5.7629770e+01   3.2888630e+01
   3.3600000e+02   5.5050000e+01   3.5206325e+01
   3.4170000e+02   4.8900000e+01   2.3771790e+01
   3.3960000e+02   5.0550000e+01   1.5496805e+01
   3.1935000e+02   6.3300000e+01   4.6640850e+00
   3.3555000e+02   7.5750000e+01   4.5136300e+00
   3.5280000e+02   7.8900000e+01   2.7081800e+00
   3.4575000e+02   8.2650000e+01   1.0531800e+00
   3.1035000e+02   5.9100000e+01   3.3100000e+00
   3.1245000e+02   7.0200000e+01   2.2568150e+00
   3.0720000e+02   6.3750000e+01   4.0622700e+00
   2.9610000e+02   7.1850000e+01   3.7613600e+00
   2.9235000e+02   8.0700000e+01   1.5045450e+00
   2.8695000e+02   6.1650000e+01   3.0090900e+00
   2.9505000e+02   3.9300000e+01   4.4985860e+01
   3.0405000e+02   3.2850000e+01   5.9730390e+01
   3.0840000e+02   3.2850000e+01   8.0192190e+01
   2.8815000e+02   2.9700000e+01   8.4329688e+01
   2.8155000e+02   1.0050000e+01   7.1616285e+01
   2.9895000e+02   2.1150000e+01   7.4474920e+01
   2.9910000e+02   8.4000000e+00   6.4695385e+01
   2.8455000e+02   3.5550000e+01   7.6129915e+01
   2.7570000e+02   4.0500000e+01   4.6640855e+01
   2.6025000e+02   2.7000000e+01   4.6490405e+01
   2.5770000e+02   4.3950000e+01   6.4093570e+01
   2.6145000e+02   4.9350000e+01   6.2889935e+01
   2.6610000e+02   5.3700000e+01   7.1616285e+01
   2.7585000e+02   6.8400000e+01   5.1004035e+01
   2.5368743e+02   5.2462265e+01   2.6404590e+01
   2.5815000e+02   5.2350000e+01   1.7452710e+01
   2.4750000e+02   6.9000000e+01   1.8054530e+01
   2.3182482e+02   6.5512230e+01   1.8092050e+01
   2.4420000e+02   4.8450000e+01   2.1966340e+01
   2.5395000e+02   2.4450000e+01   1.8505885e+01
   2.7270000e+02   4.7400000e+01   1.3841805e+01
   3.1155000e+02   1.9650000e+01   2.5125885e+01
   3.0840019e+02   1.0088220e+01   3.5844940e+01
   2.9100000e+02   2.3550000e+01   3.8064960e+01
   3.2205000e+02   2.5500000e+01   3.1595425e+01
   3.3090000e+02   3.0600000e+01   2.2869070e+01
   3.2955000e+02   1.5450000e+01   1.4142710e+01
   3.5025000e+02   9.6000000e+00   3.7463145e+01
   3.5715000e+02   7.6500000e+00   3.5356780e+01
   3.6780000e+02   2.1750000e+01   3.3551330e+01
   3.4890000e+02   4.8450000e+01   9.9299900e+00
   3.5775000e+02   2.7000000e+01   2.8586350e+00
   3.4950000e+02   9.3000000e+00   4.2127250e+00
   3.1230000e+02   2.2200000e+01   3.3099950e+00
   2.7795000e+02   3.9900000e+01   7.4474925e+00
   2.2710000e+02   1.4550000e+01   3.1595400e+00
   2.1435000e+02   2.8200000e+01   7.6731750e+00
   2.0730000e+02   3.6000000e+01   2.8736790e+01
   2.0370000e+02   4.6650000e+01   2.4674520e+01
   2.0430000e+02   5.3550000e+01   1.8204980e+01
   2.0490000e+02   6.3150000e+01   1.0230895e+01
   1.9905000e+02   6.4650000e+01   4.9649950e+00
   1.9758740e+02   4.6087780e+01   7.4852000e+00
   1.8495000e+02   7.1250000e+01   4.6640850e+00
   1.8900000e+02   6.5700000e+01   2.2568150e+00
   2.2395000e+02   7.1550000e+01   2.2267250e+01
   2.2770000e+02   9.4650000e+01   5.5668150e+00
   2.3400000e+02   9.7050000e+01   4.0622650e+00
   2.5110000e+02   9.4800000e+01   9.7795350e+00
   2.6385000e+02   9.4500000e+01   2.7984515e+01
   2.7195000e+02   7.0650000e+01   4.9649950e+00
   1.8915000e+02   9.3450000e+01   3.3100000e+00
   1.8855000e+02   1.0785000e+02   1.5797710e+01
   1.9530000e+02   1.1355000e+02   1.2788620e+01
   2.0340000e+02   1.1475000e+02   1.1284080e+01
   2.0940000e+02   1.1295000e+02   2.0612250e+01
   1.8840000e+02   1.1655000e+02   7.6731750e+00
   1.7820000e+02   8.7450000e+01   3.1595400e+00
   3.3690000e+02   7.8750000e+01   3.1745875e+01
   3.3825000e+02   7.8300000e+01   4.5136310e+01
   3.8835000e+02   1.5225000e+02   5.8677200e+00
   3.7665000e+02   1.5735000e+02   7.9740800e+00
   3.7590000e+02   1.5315000e+02   1.8054550e+00
   3.5475000e+02   1.6605000e+02   3.4002695e+01
   3.4710000e+02   1.6665000e+02   1.6549980e+01
   3.1680000e+02   1.5285000e+02   2.5577250e+00
   3.0660000e+02   1.4850000e+02   2.5577250e+00
   2.4465000e+02   1.4880000e+02   8.2749900e+00
   3.1582500e+02   2.1067500e+02   5.4915825e+00
   3.0645000e+02   2.4720000e+02   4.5136300e+00
   2.9550000e+02   2.5095000e+02   1.3540900e+00
   2.8575000e+02   2.8605000e+02   3.4604500e+00
   2.3790000e+02   2.8845000e+02   6.9209000e+00
   2.5447500e+02   2.8380000e+02   2.6329525e+00
   3.4515000e+02   3.1215000e+02   3.9118100e+00
   3.4455000e+02   3.1995000e+02   6.0181750e+00
   3.3300000e+02   3.1920000e+02   3.6109050e+00
   3.6210000e+02   2.8425000e+02   1.9559100e+00
   3.6420000e+02   3.0780000e+02   6.3190850e+00
   3.6435000e+02   3.1545000e+02   1.6249070e+01
   3.7485000e+02   3.2797500e+02   6.9961275e+00
   3.6210000e+02   3.3675000e+02   3.1595400e+00
   4.1098090e+02   2.6662500e+02   7.9551800e+00
   3.8115000e+02   4.1625000e+02   6.4695400e+00
   3.5430000e+02   4.1340000e+02   4.0622700e+00
   3.3975000e+02   4.1385000e+02   2.4072700e+00
   3.3825000e+02   4.0800000e+02   3.3852235e+01
   2.0339999e+02   4.0537721e+02   1.8051100e+00
   1.8645000e+02   3.9420000e+02   3.7613600e+00
   1.6785000e+02   3.8370000e+02   1.6550000e+00
   1.3785000e+02   3.5130000e+02   1.8505890e+01
   1.1730000e+02   3.5745000e+02   2.0913160e+01
   1.0905000e+02   3.4350000e+02   1.2638170e+01
   1.1085000e+02   3.3240000e+02   1.4594075e+01
   9.5850000e+01   3.4815000e+02   8.2749950e+00
   9.7350000e+01   3.6915000e+02   6.1686300e+00
   1.0335000e+02   3.7365000e+02   1.4293165e+01
   1.1865000e+02   3.7035000e+02   4.8145400e+00
   1.3695000e+02   3.7620000e+02   1.3540900e+00
   9.3150000e+01   3.2430000e+02   1.3540900e+00
   8.4900000e+01   3.2505000e+02   6.0181750e+00
   1.1422500e+02   3.5377500e+02   7.9740800e+00
   1.4985000e+02   3.2985000e+02   3.5356775e+00
   1.4347500e+02   3.1042500e+02   7.0713600e+00
   1.5195000e+02   2.8665000e+02   3.7613575e+00
   1.6237500e+02   2.9407500e+02   5.1906775e+00
   2.4645000e+02   2.3880000e+02   4.5136300e+00
   2.7067500e+02   2.1195000e+02   5.0402225e+00
   3.5640000e+02   2.6467500e+02   4.2503360e+01
   1.2435000e+02   2.3475000e+02   2.9037700e+01
   2.4090000e+02   1.9687500e+02   5.2959943e+01
   2.7045000e+02   2.0197500e+02   6.3040385e+01
   3.7207500e+02   2.2155000e+02   4.4985860e+01
   3.0450000e+02   2.4405000e+02   8.4254463e+01
   3.7005000e+02   1.2945000e+02   6.1836745e+01
   1.5615000e+02   4.7100000e+01   1.8355435e+01
   1.4040000e+02   7.2000000e+00   1.7302255e+01
   1.1977500e+02   1.9725000e+01   3.3099950e+00
   1.6110000e+02   5.9550000e+01   1.9709525e+01
   1.1745000e+02   1.0230000e+02   4.9499495e+01
   8.7900000e+01   1.0275000e+02   1.9559100e+00
   5.0400000e+01   1.0380000e+02   5.8677200e+00
   4.8524935e+01   9.0900000e+01   2.0649835e+01
   4.2600000e+01   9.2100000e+01   2.3019520e+01
   3.9750000e+01   9.8100000e+01   2.8285425e+01
   5.1900000e+01   1.0605000e+02   3.8666775e+01
   1.0350000e+01   1.3830000e+02   1.9483843e+01
   8.8500000e+00   1.4655000e+02   7.2218100e+00
   1.9800000e+01   1.4445000e+02   5.4163550e+00
   3.0000000e+01   1.4775000e+02   2.8285425e+01
   3.0450000e+01   1.2450000e+02   1.2788625e+01
   2.9550000e+01   1.1925000e+02   1.9408615e+01
   1.7025000e+01   1.3207500e+02   2.7834075e+00
   5.5500000e+00   1.3155000e+02   5.2659050e+00
   1.0200000e+01   1.0965000e+02   4.5136350e+00
   1.2150000e+01   9.4350000e+01   1.5797710e+01
   1.2600000e+01   8.5050000e+01   2.6329520e+01
   1.0350000e+01   8.2950000e+01   6.4695385e+01
   1.4100000e+01   9.2250000e+01   6.4394475e+01
   2.2950000e+01   6.5850000e+01   5.6721300e+01
   9.6000000e+00   7.8000000e+01   2.8285425e+01
   2.4000000e+01   3.2700000e+01   3.7011780e+01
   2.7000465e+01   3.3563025e+01   3.0843155e+01
   2.1300000e+01   5.9550000e+01   7.5227200e+00
   4.4850000e+01   5.0400000e+01   5.1154500e+00
   5.2687000e+01   3.6487670e+01   2.1590320e+01
   4.5187430e+01   2.1000000e+01   4.4459267e+01
   5.6400000e+01   2.2725000e+01   3.5131095e+01
   4.6200000e+01   1.3050000e+01   2.1214070e+01
   3.5100000e+01   1.3350000e+01   2.3320430e+01
   3.1950000e+01   6.4500000e+00   8.1696735e+01
   1.9200000e+01   2.7150000e+01   1.0531805e+01
   3.1875000e+01   3.0000000e+01   2.1590207e+01
   2.5650000e+01   2.6550000e+01   3.3100000e+00
   3.9150000e+01   3.2550000e+01   3.0090850e+00
   4.1700000e+01   1.8000000e+01   4.5136300e+00
   6.3825000e+01   3.2100000e+01   1.6549980e+01
   2.4600000e+01   9.8550000e+01   5.7172650e+00
   3.6000000e+01   1.0155000e+02   2.0913160e+01
   3.5475000e+01   1.0072500e+02   3.7613600e+00
   3.1350000e+01   1.2135000e+02   1.5045450e+00
   2.9700000e+01   1.4880000e+02   1.9559050e+00
   2.3850000e+01   1.5885000e+02   4.6640850e+00
   1.8900000e+01   1.6710000e+02   2.4072700e+00
   2.5950000e+01   1.9095000e+02   2.5577250e+00
   4.1399700e+01   1.7478742e+02   1.4291650e+00
   4.8900000e+01   1.8105000e+02   1.6550000e+00
   3.5550000e+01   1.2810000e+02   3.4604500e+00
   1.0050000e+01   1.5630000e+02   3.4604500e+00
   5.5950000e+01   9.6900000e+01   2.7081800e+00
   7.4250000e+01   7.7850000e+01   8.5759000e+00
   1.1850000e+02   5.5050000e+01   1.9258160e+01
   1.1820000e+02   5.4900000e+01   4.7543585e+01
   1.2450000e+02   6.4350000e+01   6.4394475e+01
   1.1585618e+02   5.4224908e+01   6.1291285e+01
   9.1950000e+01   6.9300000e+01   6.0783570e+01
   1.2765000e+02   3.3000000e+01   3.9569505e+01
   1.5315000e+02   2.5500000e+01   3.1219285e+01
   1.8262490e+02   7.9612980e+01   7.6844635e+01
   1.8180000e+02   8.3850000e+01   3.4303600e+01
   1.8435000e+02   7.4100000e+01   4.1374955e+01
   1.9260000e+02   3.4800000e+01   6.2739475e+01
   1.8810000e+02   2.4825000e+01   4.0171318e+01
   1.0042500e+02   4.1400000e+01   7.4174013e+01
   9.5250000e+01   1.2705000e+02   2.2417700e+01
   9.5550000e+01   1.4805000e+02   3.8064960e+01
   4.2000000e+01   1.6485000e+02   1.8806795e+01
   3.3450000e+01   1.8105000e+02   1.7904075e+01
   2.9400000e+01   1.8600000e+02   2.8285425e+01
   3.3900000e+01   1.8135000e+02   3.5055875e+01
   6.9000000e+00   2.7090000e+02   1.7302255e+01
   9.9000000e+00   2.8680000e+02   2.7006563e+01
   6.1500000e+00   2.8500000e+02   9.6290800e+00
   2.4375000e+01   2.8672500e+02   4.9649925e+00
   5.0700000e+01   2.9295000e+02   8.4254500e+00
   6.3900000e+01   2.9370000e+02   1.9559100e+00
   1.4700000e+01   3.9345000e+02   8.1245350e+00
   1.1100000e+01   3.9090000e+02   1.9258160e+01
   1.3950000e+01   3.8385000e+02   1.9559065e+01
   6.9000000e+00   4.1385000e+02   6.9209050e+00
   1.5431030e+01   4.0250629e+02   3.7989075e+00
   1.0050000e+02   4.2540000e+02   6.9209000e+00
   1.3500000e+02   4.0447500e+02   1.4293175e+00
   1.2240000e+02   3.8467500e+02   3.4679738e+01
   1.4700000e+02   3.9315000e+02   5.7022215e+01
   1.5195000e+02   3.9060000e+02   6.6350380e+01
   6.7500000e+01   3.8745000e+02   3.9870410e+01
   7.2150000e+01   4.1355000e+02   2.4975430e+01
   3.7650000e+01   4.2270000e+02   5.0853580e+01
   3.4800000e+01   4.0905000e+02   5.2508580e+01
   8.8350000e+01   3.3135000e+02   1.9559070e+01
   3.3525000e+01   3.6975000e+02   4.3631725e+00
   2.0550000e+01   3.2640000e+02   7.0713560e+01
   2.4824605e+01   3.6176230e+02   8.7112825e+01
   2.5350000e+01   3.7380000e+02   8.7413995e+01
   8.8200000e+01   3.9495000e+02   6.3943110e+01
   1.1085000e+02   3.7507500e+02   6.6199928e+01
   3.7657438e+02   4.1059727e+02   3.6553142e+01
   3.6615000e+02   4.1955000e+02   8.5909455e+01
   3.5895000e+02   4.1685000e+02   8.8918545e+01
   3.5385000e+02   4.1385000e+02   8.8467175e+01
   3.2610000e+02   3.1185000e+02   1.5045450e+00
   2.1817500e+02   3.1402500e+02   2.7834063e+01
   1.9575000e+02   3.4770000e+02   6.4695382e+01
   1.9635000e+02   3.6900000e+02   7.8386737e+01
   3.8407500e+02   3.7605000e+02   4.9800400e+01
   3.2122500e+02   3.5235000e+02   5.2508578e+01
   2.9625000e+02   2.8995000e+02   7.4926283e+01
   1.0860000e+02   2.5192500e+02   3.5206325e+01
   2.5605000e+02   1.3755000e+02   7.1465835e+01
   2.6100000e+02   6.1500000e+01   7.4174010e+01
   2.1585000e+02   6.4950000e+01   7.9139005e+01
   2.1335586e+02   1.1647486e+02   5.7868625e+01
   1.7775000e+02   1.2030000e+02   5.0251760e+01
   1.4055000e+02   1.4160000e+02   4.1976770e+01
   1.0395000e+02   1.4295000e+02   4.3556540e+01
   7.3200000e+01   1.9215000e+02   5.0326988e+01
   8.1000000e+01   2.0085000e+02   7.9439915e+01
   3.3300000e+01   1.4175000e+02   3.4303600e+01
   2.4000000e+01   1.3665000e+02   4.0773140e+01
   4.3050000e+01   1.4040000e+02   4.1675865e+01
   4.6500000e+01   1.5135000e+02   5.1154490e+01
   3.0000000e+01   1.5915000e+02   2.9489060e+01
   1.9650000e+01   1.7002500e+02   3.0843150e+01
   5.4900000e+01   3.8250000e+01   8.6511275e+01
   4.7400000e+01   2.3025000e+01   8.8467177e+01
   8.7450000e+01   6.3975000e+01   2.5125883e+01
   6.0450000e+01   2.3175000e+02   8.1696730e+01
   2.1150000e+01   2.2665000e+02   8.7263545e+01
   2.1975000e+01   1.5945000e+02   8.3652642e+01
   1.4490000e+02   6.6000000e+00   4.8371085e+01
   1.6912573e+02   2.0808564e+02   6.3981095e+01
   2.8350000e+02   3.8805000e+02   8.5006725e+01
   4.0410000e+02   3.0615000e+02   8.8617630e+01
   4.1767500e+02   3.0855000e+02   8.4705822e+01
   3.9667500e+02   2.1367500e+02   4.9123355e+01
   4.1145000e+02   1.8945000e+02   4.5587680e+01
   4.1385000e+02   1.0665000e+02   9.3281700e+00
   4.1190000e+02   9.4800000e+01   8.1245350e+00
   3.9435000e+02   8.3400000e+01   8.4254450e+00
   4.0695000e+02   7.0950000e+01   3.9118150e+00
   4.1835000e+02   5.8200000e+01   4.2127200e+00
   3.9615000e+02   7.5000000e+01   2.2568150e+00
   3.9015000e+02   1.0335000e+02   3.8365870e+01
   3.9356228e+02   8.3362275e+01   7.1465830e+01
   4.0845000e+02   6.1125000e+01   1.0230897e+01
   4.0387480e+02   5.0662398e+01   4.0057975e+00
   3.8625000e+02   3.6750000e+01   1.2186805e+01
   4.0318193e+02   1.0856240e+02   8.2129130e+01
   4.2015000e+02   1.0440000e+02   6.7930152e+01
   3.9840000e+02   1.6072500e+02   5.8150617e+01
   3.4590000e+02   1.8405000e+02   8.0643555e+01
   3.6217500e+02   2.1855000e+02   8.9520360e+01
   3.4387500e+02   2.6047500e+02   8.6661730e+01
   3.7110000e+02   2.7525000e+02   6.3341295e+01
   3.6015000e+02   2.7360000e+02   7.9665600e+01
   3.1635000e+02   2.6490000e+02   8.5307637e+01
   2.6107500e+02   2.6332458e+02   6.5748140e+01
   2.2590000e+02   2.2830000e+02   6.4921067e+01
   1.5907500e+02   2.3812500e+02   6.1310160e+01
   2.1240000e+02   2.5657500e+02   6.7403562e+01
   1.9215000e+02   3.0135000e+02   8.9821270e+01
   2.2590000e+02   3.5880000e+02   7.9891280e+01
   2.4975000e+02   3.8032500e+02   9.0046953e+01
   2.3385000e+02   3.7417500e+02   8.8316730e+01
   2.2320000e+02   3.7425000e+02   9.0272635e+01
   2.2432500e+02   3.8512500e+02   9.0046953e+01
   2.2177500e+02   3.9495000e+02   7.4700598e+01
   1.8000000e+02   3.7815000e+02   8.8768090e+01
   1.8585000e+02   3.7432500e+02   7.8913330e+01
   1.7902500e+02   3.9990000e+02   8.9821270e+01
   6.8700000e+01   3.9742500e+02   8.9971725e+01
   8.2275000e+01   4.0290000e+02   8.9971725e+01
   5.7000000e+01   3.6622500e+02   8.6135140e+01
   7.7271780e+01   2.9047687e+02   6.7337760e+01
   7.2150000e+01   3.1080000e+02   8.9821270e+01
   6.9300000e+01   3.1545000e+02   8.4856275e+01
   1.9065000e+02   3.0555000e+02   8.5759003e+01
   1.7775000e+02   2.8845000e+02   9.0122180e+01
   1.7985000e+02   2.2920000e+02   8.6812175e+01
   1.8952500e+02   2.5140000e+02   8.3953545e+01
   2.5545000e+02   2.5260000e+02   8.8166270e+01
   2.3505000e+02   2.2710000e+02   8.3351730e+01
   2.2425000e+02   2.2770000e+02   8.5006725e+01
   1.2112500e+02   2.5560000e+02   7.9439918e+01
   2.9565000e+02   1.3515000e+02   8.6661735e+01
   2.8260000e+02   1.5922500e+02   8.3577410e+01
   3.1905000e+02   2.0055000e+02   8.8316725e+01
   3.2925000e+02   1.7385000e+02   9.0423090e+01
   3.2340000e+02   1.5390000e+02   8.7263550e+01
   3.5385000e+02   9.9600000e+01   6.0783570e+01
   3.1470000e+02   6.5850000e+01   7.7935375e+01
   3.0105000e+02   3.6300000e+01   8.8768090e+01
   3.5970000e+02   4.7325000e+01   6.3266067e+01
   3.7515000e+02   1.0215000e+02   8.5307643e+01
   3.3285000e+02   1.2075000e+02   8.2900370e+01
   3.1125000e+02   4.8975000e+01   6.9209025e+00
   3.8529978e+02   1.8347696e+02   6.7880112e+01
   2.6032500e+02   1.3522500e+02   7.1766740e+01
   3.5569205e+02   3.6443989e+02   5.8316565e+01
   1.3320000e+02   1.0537500e+02   8.5758988e+00
   2.1630000e+02   2.1705000e+02   2.3395657e+01
   3.0630000e+02   4.2367500e+02   2.5878158e+01
   3.6842490e+02   2.3920004e+02   2.1214067e+01
   3.8857500e+02   1.2937500e+02   4.9349037e+01
   3.7125000e+01   4.7775000e+01   3.9042910e+01
   3.2250000e+01   6.3375000e+01   2.3320425e+00
   8.6887500e+01   2.7078750e+02   5.5216759e+01
