# Supplementary material for: Resilience of three-dimensional sinusoidal networks in liver tissue
Source: PLoS Comput Biol. 2020 Jun 29;16(6):e1007965. doi: 10.1371/journal.pcbi.1007965 (PMC7351228; doi:10.1371/journal.pcbi.1007965)
Supplement: S1 Data — The supporting data file is a zip-archive containing for three sinusoidal networks ASCII files with node positions of branch points, adjacency matrices and edge weights, respectively, as well as a file ‘readme.txt’ with information on the data format. The sinusoidal networks correspond to experimental data sets of adult murine liver tissue originally described in [14]. All three network sekeletons were processed as described in the main text. (ZIP) [file pcbi.1007965.s002.zip › exp3_node_positions.txt]

   2.7450000e+01   6.3150000e+01   6.5748560e+01
   1.5150000e+01   5.8650000e+01   5.5517670e+01
   3.0750000e+01   1.0650000e+01   5.8526760e+01
   8.5500000e+00   2.2350000e+01   4.5888590e+01
   9.1950000e+01   1.2495000e+02   7.1164920e+01
   7.2750000e+01   1.2765000e+02   6.6049480e+01
   7.3950000e+01   1.3755000e+02   5.7624030e+01
   9.5250000e+01   1.7655000e+02   4.9800400e+01
   1.0455000e+02   1.8975000e+02   4.5888590e+01
   1.5915000e+02   2.3655000e+02   7.1164920e+01
   1.2165000e+02   3.5535000e+02   6.5146750e+01
   5.9250000e+01   3.4335000e+02   6.4544930e+01
   3.6150000e+01   3.7425000e+02   6.6350380e+01
   2.1150000e+01   3.4875000e+02   4.9198580e+01
   7.5450000e+01   3.2055000e+02   6.0934030e+01
   1.2285000e+02   3.1515000e+02   6.4845840e+01
   1.0228087e+02   3.2391119e+02   4.4788110e+01
   1.2945000e+02   3.3705000e+02   6.3943110e+01
   1.4805000e+02   3.4035000e+02   5.0101310e+01
   1.4055000e+02   3.2715000e+02   6.0934030e+01
   2.3325000e+02   3.1755000e+02   6.3642200e+01
   2.5185000e+02   3.0855000e+02   6.0031300e+01
   2.7405000e+02   3.3075000e+02   7.3271280e+01
   3.1095000e+02   2.9685000e+02   5.8827660e+01
   2.8185000e+02   2.4555000e+02   6.5748560e+01
   2.5815000e+02   2.4495000e+02   5.9429480e+01
   2.2155000e+02   2.6565000e+02   4.3782230e+01
   2.0055000e+02   2.6715000e+02   7.0864010e+01
   2.0685000e+02   2.8155000e+02   4.7092220e+01
   2.9535000e+02   2.7015000e+02   5.4915850e+01
   2.9235000e+02   2.5275000e+02   4.8596760e+01
   2.4435000e+02   2.7075000e+02   5.4013120e+01
   2.4555000e+02   2.6775000e+02   3.5356780e+01
   2.7885000e+02   2.7975000e+02   5.5216760e+01
   3.0315000e+02   2.8245000e+02   5.3110400e+01
   2.4225000e+02   3.3555000e+02   5.8526760e+01
   2.8215000e+02   3.9015000e+02   6.6952200e+01
   3.2295000e+02   2.8395000e+02   6.6350380e+01
   3.3585000e+02   2.4345000e+02   7.1164920e+01
   2.7705000e+02   2.2965000e+02   7.2970380e+01
   2.6745000e+02   2.0325000e+02   7.0563100e+01
   2.7705000e+02   1.9635000e+02   6.3040380e+01
   1.9875000e+02   2.2575000e+02   6.7253110e+01
   2.4975000e+02   2.2455000e+02   4.5888590e+01
   2.7255000e+02   1.9935000e+02   4.8897670e+01
   2.9175000e+02   1.9335000e+02   4.8295860e+01
   2.9175000e+02   2.0925000e+02   5.1906760e+01
   2.9835000e+02   1.9905000e+02   3.5958600e+01
   3.2985000e+02   2.6415000e+02   5.7323120e+01
   3.2265000e+02   2.5155000e+02   5.8526760e+01
   3.5895000e+02   3.7695000e+02   6.5447660e+01
   3.7395000e+02   3.3555000e+02   6.5748560e+01
   3.8775000e+02   2.8485000e+02   4.8295860e+01
   3.3525000e+02   3.1935000e+02   5.0402220e+01
   3.7335000e+02   3.7365000e+02   5.0101310e+01
   3.7125000e+02   3.1065000e+02   3.6259510e+01
   3.7005000e+02   3.0255000e+02   3.5657690e+01
   3.9135000e+02   2.7495000e+02   2.4524070e+01
   3.6465000e+02   2.8875000e+02   1.5797710e+01
   3.3375000e+02   2.8635000e+02   2.0612250e+01
   3.2205000e+02   3.6045000e+02   4.8295860e+01
   3.3855000e+02   3.8535000e+02   3.2949510e+01
   3.7905000e+02   3.6075000e+02   1.3390440e+01
   3.9075000e+02   3.7275000e+02   2.7834060e+01
   3.7485000e+02   3.4275000e+02   2.1815890e+01
   3.1935000e+02   3.6405000e+02   3.5356780e+01
   3.1035000e+02   3.5175000e+02   3.4454050e+01
   2.8905000e+02   3.7845000e+02   4.4083130e+01
   2.8005000e+02   3.3795000e+02   4.8596760e+01
   3.0435000e+02   3.0945000e+02   3.3551330e+01
   2.5575000e+02   2.8455000e+02   2.3922250e+01
   2.3955000e+02   2.8845000e+02   5.3110400e+01
   2.3715000e+02   2.9625000e+02   3.5657690e+01
   2.2275000e+02   3.0945000e+02   3.0843150e+01
   2.1885000e+02   3.6915000e+02   5.3712210e+01
   2.1645000e+02   3.6675000e+02   4.3180410e+01
   1.9845000e+02   3.6825000e+02   5.9128570e+01
   1.9095000e+02   3.7185000e+02   7.2067650e+01
   1.4535000e+02   3.8475000e+02   6.2438570e+01
   1.6545000e+02   3.5925000e+02   4.5888590e+01
   1.7684890e+02   3.5655000e+02   4.6942040e+01
   1.7835000e+02   3.6495000e+02   6.0934030e+01
   1.9155000e+02   3.5295000e+02   3.2648600e+01
   2.0265000e+02   3.3645000e+02   1.3390440e+01
   2.3595000e+02   3.3795000e+02   2.7834060e+01
   3.0975000e+02   2.9355000e+02   1.3992260e+01
   3.2475000e+02   3.0615000e+02   8.5759000e+00
   2.5965000e+02   3.2145000e+02   4.9649900e+00
   1.5945000e+02   2.3715000e+02   6.1535840e+01
   5.8350000e+01   2.6475000e+02   4.6189490e+01
   1.1250000e+01   3.0255000e+02   1.6098620e+01
   2.3850000e+01   3.3375000e+02   1.4894980e+01
   6.9750000e+01   3.7905000e+02   5.8526760e+01
   6.7950000e+01   3.7635000e+02   7.0563100e+01
   2.5950000e+01   3.7455000e+02   2.0311340e+01
   3.2250000e+01   3.7725000e+02   4.3631800e+00
   7.1850000e+01   3.9075000e+02   4.4384040e+01
   1.3875000e+02   3.8115000e+02   3.9569500e+01
   1.3545000e+02   3.8295000e+02   4.7694040e+01
   1.8285000e+02   3.9105000e+02   4.0472230e+01
   1.8375000e+02   3.8895000e+02   3.1144060e+01
   1.6845000e+02   3.8835000e+02   1.3089530e+01
   2.2815000e+02   3.6855000e+02   1.3992260e+01
   2.4015000e+02   3.7275000e+02   4.5286770e+01
   2.5815000e+02   3.6585000e+02   2.0612250e+01
   2.6595000e+02   3.7515000e+02   6.1686300e+00
   2.5035000e+02   3.4695000e+02   3.1144060e+01
   1.3935000e+02   3.4605000e+02   2.9940420e+01
   1.5975000e+02   3.7695000e+02   3.0843150e+01
   1.6695000e+02   3.7935000e+02   2.4524070e+01
   9.4350000e+01   3.7455000e+02   3.7764050e+01
   5.2950000e+01   3.2775000e+02   1.2186810e+01
   2.1750000e+01   2.7735000e+02   1.4594070e+01
   2.7450000e+01   2.7765000e+02   6.1686300e+00
   6.7500000e+00   2.4945000e+02   5.0101310e+01
   1.8150000e+01   2.2035000e+02   6.5748560e+01
   5.2350000e+01   1.1565000e+02   7.1164920e+01
   5.3550000e+01   1.5945000e+02   3.7162230e+01
   6.7297610e+01   1.4595002e+02   4.0165870e+01
   8.4450000e+01   9.6750000e+01   3.6560420e+01
   9.1650000e+01   9.7950000e+01   4.5587680e+01
   9.9750000e+01   4.6950000e+01   5.1605850e+01
   1.0845000e+02   1.3950000e+01   6.1836750e+01
   9.3150000e+01   1.3350000e+01   4.3180410e+01
   6.3299000e+01   1.8226100e+01   4.4008810e+01
   7.1550000e+01   6.1950000e+01   3.9870410e+01
   3.4350000e+01   5.0550000e+01   5.0402220e+01
   2.5950000e+01   4.4250000e+01   4.7092220e+01
   9.4500000e+00   1.3875000e+02   5.4614940e+01
   4.4550000e+01   1.2315000e+02   3.6259510e+01
   5.5050000e+01   1.0905000e+02   3.1444970e+01
   4.8150000e+01   7.5750000e+01   2.7834060e+01
   5.7750000e+01   8.6550000e+01   4.7694040e+01
   7.0350000e+01   9.2550000e+01   1.9408620e+01
   1.6275000e+02   8.2500000e+00   6.5447660e+01
   1.6695000e+02   2.1750000e+01   5.7624030e+01
   1.5735000e+02   2.8950000e+01   5.0703130e+01
   1.3575000e+02   2.6550000e+01   6.1234930e+01
   2.3505000e+02   5.7750000e+01   5.8526760e+01
   2.6115000e+02   6.7950000e+01   7.1164920e+01
   2.2365000e+02   6.8250000e+01   6.6952200e+01
   1.8284901e+02   6.3374750e+01   7.1540640e+01
   1.4715000e+02   1.0515000e+02   6.5748560e+01
   1.4535000e+02   1.3035000e+02   6.6350380e+01
   1.5165000e+02   1.6155000e+02   6.6952200e+01
   1.3575000e+02   1.7355000e+02   5.6721300e+01
   1.4235000e+02   1.6215000e+02   4.1976770e+01
   2.0955000e+02   1.1985000e+02   7.0563100e+01
   2.2395000e+02   1.1655000e+02   7.1766740e+01
   2.2245000e+02   1.0725000e+02   7.1164920e+01
   2.6175000e+02   8.0250000e+01   7.2970380e+01
   3.8565000e+02   1.7385000e+02   6.4544930e+01
   3.8115000e+02   1.1325000e+02   6.0633110e+01
   2.5515000e+02   2.1150000e+01   6.0934030e+01
   2.4525000e+02   2.4150000e+01   6.1535840e+01
   2.0415000e+02   1.6350000e+01   7.0262200e+01
   2.1855000e+02   4.4850000e+01   4.1074040e+01
   1.9965000e+02   4.6350000e+01   2.7533150e+01
   1.9575000e+02   5.6850000e+01   5.2809490e+01
   2.0475000e+02   5.8950000e+01   5.9429480e+01
   2.1225000e+02   5.6550000e+01   5.5517670e+01
   1.8465000e+02   1.1955000e+02   6.3642200e+01
   1.9725000e+02   1.3215000e+02   4.8897670e+01
   2.1345000e+02   1.6095000e+02   5.7624030e+01
   2.3865000e+02   1.8615000e+02   7.2067650e+01
   1.7325000e+02   1.9995000e+02   5.9730390e+01
   1.6095000e+02   2.0595000e+02   5.4915850e+01
   1.9755000e+02   1.8525000e+02   6.1234930e+01
   1.9035000e+02   1.8345000e+02   5.4915850e+01
   2.1525000e+02   1.5135000e+02   5.6721300e+01
   2.2695000e+02   1.4985000e+02   5.9730390e+01
   1.6875000e+02   1.8735000e+02   4.1374960e+01
   9.7350000e+01   1.7655000e+02   2.3922250e+01
   1.1715000e+02   1.6875000e+02   3.8666780e+01
   1.6965000e+02   1.1865000e+02   4.8295860e+01
   1.9605000e+02   1.1835000e+02   4.6189490e+01
   1.8345000e+02   1.1925000e+02   4.4083130e+01
   1.7625000e+02   1.2345000e+02   4.1675860e+01
   1.9995000e+02   9.5250000e+01   3.4454050e+01
   1.4865000e+02   8.8350000e+01   5.5818580e+01
   1.3155000e+02   1.0365000e+02   7.4174010e+01
   1.3814924e+02   7.6950380e+01   7.1314800e+01
   1.5675000e+02   6.6450000e+01   6.0031300e+01
   1.7175000e+02   5.1450000e+01   2.7834060e+01
   1.9695000e+02   9.7500000e+00   3.6259510e+01
   2.3235000e+02   4.0650000e+01   1.5496800e+01
   2.3055000e+02   5.3550000e+01   4.0773140e+01
   2.0445000e+02   7.0950000e+01   3.5356780e+01
   1.6575000e+02   6.2850000e+01   4.7994950e+01
   1.3815000e+02   9.1350000e+01   3.7613600e+00
   1.5555000e+02   6.1350000e+01   3.3250420e+01
   1.4835000e+02   5.3550000e+01   5.9128570e+01
   1.1985000e+02   7.4850000e+01   6.4544930e+01
   1.1595000e+02   6.6750000e+01   6.0332210e+01
   1.5105000e+02   4.3950000e+01   6.5146750e+01
   1.5975000e+02   3.2550000e+01   2.9940420e+01
   1.1505000e+02   4.9050000e+01   1.7001340e+01
   9.1350000e+01   6.1350000e+01   7.3722600e+00
   9.2850000e+01   7.4550000e+01   2.8435880e+01
   1.3365000e+02   8.7750000e+01   3.5055870e+01
   1.2165000e+02   1.1595000e+02   3.8365870e+01
   1.3455000e+02   1.1055000e+02   3.8967690e+01
   1.0995000e+02   1.2045000e+02   4.6490410e+01
   1.0485000e+02   1.4775000e+02   3.5356780e+01
   1.1535000e+02   1.6395000e+02   2.3320430e+01
   1.4085000e+02   1.3965000e+02   2.2417700e+01
   1.6365000e+02   1.5015000e+02   2.5426790e+01
   1.7145000e+02   1.5165000e+02   2.7232240e+01
   1.7145000e+02   1.5675000e+02   3.8365870e+01
   1.8525000e+02   1.4985000e+02   4.7092220e+01
   1.7895000e+02   1.5285000e+02   5.7022210e+01
   2.0445000e+02   1.5135000e+02   7.0864010e+01
   2.0235000e+02   1.4475000e+02   2.7533150e+01
   2.4599945e+02   1.6237438e+02   4.7242130e+01
   2.6025000e+02   1.6755000e+02   7.4174010e+01
   2.5485000e+02   1.7835000e+02   6.8757650e+01
   2.6415000e+02   1.8405000e+02   5.0703130e+01
   2.4765000e+02   1.9995000e+02   4.1675860e+01
   2.1795000e+02   1.8555000e+02   4.1675860e+01
   2.5065000e+02   1.8855000e+02   3.0542240e+01
   2.8065000e+02   2.2815000e+02   1.1584990e+01
   2.4255000e+02   2.0235000e+02   1.2487710e+01
   1.6455000e+02   1.8885000e+02   2.9940420e+01
   2.0175000e+02   2.2815000e+02   4.1074040e+01
   1.8465000e+02   2.5275000e+02   4.2277680e+01
   1.8855000e+02   2.4975000e+02   2.8435880e+01
   1.7445000e+02   2.8755000e+02   3.8967690e+01
   1.5435000e+02   2.3955000e+02   3.6861330e+01
   1.6425000e+02   2.3145000e+02   3.5657690e+01
   1.5915000e+02   2.6445000e+02   2.6931340e+01
   1.3155000e+02   2.8455000e+02   5.7323120e+01
   1.3905000e+02   3.0135000e+02   5.6119480e+01
   1.2555000e+02   3.0375000e+02   3.3250420e+01
   9.1950000e+01   2.7525000e+02   2.5125880e+01
   1.0455000e+02   2.7645000e+02   2.8736790e+01
   1.3185000e+02   2.8755000e+02   2.2718610e+01
   1.7445000e+02   3.3315000e+02   5.4614940e+01
   1.6815000e+02   3.2985000e+02   2.2116790e+01
   1.5255000e+02   3.3975000e+02   3.9870410e+01
   1.7865000e+02   3.0885000e+02   2.7232240e+01
   1.6905000e+02   3.1035000e+02   2.3320430e+01
   2.1111898e+02   2.9115568e+02   2.5652830e+01
   1.6905000e+02   2.5845000e+02   6.7704500e+00
   1.4595000e+02   2.4615000e+02   2.4524070e+01
   1.0305000e+02   2.2935000e+02   5.3712210e+01
   7.9350000e+01   2.3655000e+02   5.7924930e+01
   7.1250000e+01   2.3625000e+02   6.0332210e+01
   6.7050000e+01   2.7585000e+02   6.3943110e+01
   7.4850000e+01   2.7855000e+02   4.3180410e+01
   7.8750000e+01   2.8215000e+02   3.5958600e+01
   1.1985000e+02   2.5905000e+02   5.4915850e+01
   1.0395000e+02   2.6715000e+02   5.4013120e+01
   2.3445000e+02   2.4735000e+02   1.0983170e+01
   2.5635000e+02   2.3685000e+02   2.6028610e+01
   2.6355000e+02   2.3565000e+02   3.0843150e+01
   2.7495000e+02   2.6085000e+02   1.5195890e+01
   1.6575000e+02   1.9395000e+02   3.7613600e+00
   1.5915000e+02   1.5255000e+02   1.3390440e+01
   1.4115000e+02   1.2135000e+02   1.7001340e+01
   8.3850000e+01   9.8550000e+01   5.0402220e+01
   9.3750000e+01   1.1235000e+02   8.8768100e+00
   1.0095000e+02   1.3275000e+02   1.4594070e+01
   5.5350000e+01   1.4205000e+02   7.9740800e+00
   5.2950000e+01   1.4295000e+02   2.1514980e+01
   4.6950000e+01   1.7115000e+02   1.5195890e+01
   4.1250000e+01   1.7595000e+02   6.1686300e+00
   3.0450000e+01   8.3850000e+01   3.1444970e+01
   4.7250000e+01   5.4450000e+01   1.6399530e+01
   2.7750000e+01   6.1650000e+01   1.1885900e+01
   2.1750000e+01   9.3150000e+01   1.2186810e+01
   3.3750000e+01   4.0950000e+01   2.6028610e+01
   3.0750000e+01   3.2250000e+01   4.0622700e+00
   5.2650000e+01   2.6550000e+01   5.5668100e+00
   6.9450000e+01   1.6050000e+01   3.3250420e+01
   6.5550000e+01   6.4500000e+00   9.7795300e+00
   1.7445000e+02   9.0150000e+01   1.2788620e+01
   1.7835000e+02   9.9750000e+01   1.4293170e+01
   2.7405000e+02   1.5105000e+02   4.5888590e+01
   3.0915000e+02   1.5705000e+02   4.2277680e+01
   2.8935000e+02   1.6965000e+02   3.1745880e+01
   3.0555000e+02   1.3845000e+02   3.8365870e+01
   3.4455000e+02   6.0450000e+01   4.1675860e+01
   3.4050502e+02   5.9637540e+01   4.9136650e+01
   3.3405000e+02   6.8550000e+01   7.2970380e+01
   3.5535000e+02   8.8950000e+01   6.9961290e+01
   3.7275000e+02   9.4350000e+01   6.0934030e+01
   3.3225000e+02   1.2855000e+02   3.8064960e+01
   3.5115000e+02   8.2350000e+01   2.9037700e+01
   3.4635000e+02   5.4150000e+01   2.8435880e+01
   3.3675000e+02   2.7150000e+01   5.3712210e+01
   3.3555000e+02   1.0050000e+01   4.9198580e+01
   2.8215000e+02   4.3350000e+01   6.8155830e+01
   2.9279976e+02   4.0649520e+01   6.9509680e+01
   3.3015000e+02   5.8350000e+01   4.1074040e+01
   3.1695000e+02   7.6050000e+01   6.1535840e+01
   3.1455000e+02   7.0950000e+01   5.5818580e+01
   2.8515000e+02   7.3350000e+01   5.7624030e+01
   2.7675000e+02   8.7150000e+01   5.4314030e+01
   2.6325000e+02   3.6150000e+01   4.2879500e+01
   2.5455000e+02   2.2050000e+01   4.9198580e+01
   1.7055000e+02   1.5750000e+01   1.9709530e+01
   2.4555000e+02   1.2735000e+02   2.4824970e+01
   2.6985000e+02   1.1775000e+02   5.0101310e+01
   3.0885000e+02   8.3250000e+01   1.5195890e+01
   3.0225000e+02   7.8150000e+01   2.1514980e+01
   3.0375000e+02   7.9950000e+01   2.9639520e+01
   3.0525000e+02   7.3950000e+01   5.2659000e+00
   2.9182419e+02   8.1826800e+01   1.8805480e+01
   2.4975000e+02   9.5550000e+01   1.7001340e+01
   2.5755000e+02   5.5650000e+01   9.1777200e+00
   2.4945000e+02   1.8150000e+01   9.1777200e+00
   2.3655000e+02   2.1750000e+01   2.3922250e+01
   2.7405000e+02   3.0150000e+01   2.1815890e+01
   2.8395000e+02   1.5150000e+01   1.0080440e+01
   2.4075000e+02   8.8650000e+01   7.3722600e+00
   3.1905000e+02   1.2375000e+02   1.7001340e+01
   3.5385000e+02   1.4895000e+02   2.3019520e+01
   3.6225000e+02   1.5255000e+02   1.8204980e+01
   3.6727236e+02   1.5472914e+02   3.8668290e+01
   3.0615000e+02   1.6875000e+02   6.7704500e+00
   3.2085000e+02   1.9335000e+02   6.1686300e+00
   3.0375000e+02   2.2155000e+02   1.0983170e+01
   3.0225000e+02   2.5215000e+02   6.7704500e+00
   2.8155000e+02   2.6895000e+02   1.4293170e+01
   3.0075000e+02   2.6445000e+02   2.8134970e+01
   3.1485000e+02   2.7165000e+02   1.5195890e+01
   3.1875000e+02   1.8555000e+02   1.0381350e+01
   2.6385000e+02   6.4350000e+01   1.3089530e+01
   3.2595000e+02   4.8150000e+01   1.0983170e+01
   3.3885000e+02   2.1450000e+01   1.3089530e+01
   3.1515000e+02   7.9650000e+01   1.0080440e+01
   2.8035000e+02   1.3455000e+02   6.5748560e+01
   2.8215000e+02   1.3275000e+02   3.3250420e+01
   3.0135000e+02   8.6850000e+01   4.7092220e+01
   3.3435000e+02   4.3500000e+00   3.5657690e+01
   3.8235000e+02   2.6850000e+01   1.6399530e+01
   3.6255000e+02   2.6850000e+01   1.1584990e+01
   3.5325000e+02   5.2350000e+01   9.1777200e+00
   3.3345000e+02   1.3695000e+02   3.2648600e+01
   3.5835000e+02   1.3815000e+02   2.8435880e+01
   2.9025000e+02   1.0035000e+02   4.3481310e+01
   2.7915000e+02   1.4415000e+02   4.6490410e+01
   1.7835000e+02   1.6155000e+02   9.1777200e+00
   1.8285000e+02   1.4595000e+02   6.1686300e+00
   1.8878829e+02   1.3449009e+02   2.1693890e+01
   1.7265000e+02   1.2705000e+02   7.9740800e+00
   2.5815000e+02   1.8435000e+02   1.5797710e+01
   2.4015000e+02   1.9485000e+02   6.7704500e+00
   1.4895000e+02   1.7745000e+02   4.9649900e+00
   1.1985000e+02   2.7555000e+02   1.9107710e+01
   1.1685000e+02   2.6775000e+02   5.0703130e+01
   2.1795000e+02   2.6655000e+02   2.1514980e+01
   1.5495000e+02   2.0505000e+02   2.3922250e+01
   1.6095000e+02   1.9935000e+02   2.0612250e+01
   1.7595000e+02   1.8435000e+02   9.7795300e+00
   2.8605000e+02   2.3355000e+02   7.3722600e+00
   2.7495000e+02   2.1645000e+02   2.4223160e+01
   2.9655000e+02   1.7955000e+02   2.2116790e+01
   1.3155000e+02   1.1175000e+02   2.6329520e+01
   1.0275000e+02   1.0995000e+02   2.7834060e+01
   1.1835000e+02   6.3750000e+01   2.4824970e+01
   9.2250000e+01   8.2350000e+01   2.1514980e+01
   2.3805000e+02   4.3950000e+01   3.4754960e+01
   1.6575000e+02   5.9550000e+01   4.0472230e+01
   1.4475000e+02   1.0725000e+02   3.9268590e+01
   1.8675000e+02   8.6250000e+01   2.4524070e+01
   1.9815000e+02   1.0005000e+02   2.2417700e+01
   1.2855000e+02   1.4025000e+02   3.3551330e+01
   1.0065000e+02   1.8315000e+02   1.4594070e+01
   1.9095000e+02   2.2995000e+02   4.1675860e+01
   2.4225000e+02   1.6935000e+02   6.8757650e+01
   1.9395000e+02   8.3250000e+01   5.0703130e+01
   2.0385000e+02   4.0350000e+01   2.1815890e+01
   2.4165000e+02   3.1350000e+01   6.8757650e+01
   3.8295000e+02   1.4445000e+02   3.0843150e+01
   2.0865000e+02   1.3965000e+02   6.6350380e+01
   1.5885000e+02   1.4295000e+02   7.0864010e+01
   1.1655000e+02   1.5405000e+02   6.2739480e+01
   1.3455000e+02   1.1415000e+02   6.0934030e+01
   1.6365000e+02   8.3550000e+01   6.1234930e+01
   2.5995000e+02   6.1950000e+01   6.6952200e+01
   1.3125000e+02   1.0050000e+01   1.7001340e+01
   5.0850000e+01   9.1350000e+01   2.4524070e+01
   2.1450000e+01   7.9350000e+01   4.2277680e+01
   3.9450000e+01   7.0950000e+01   6.1234930e+01
   4.9950000e+01   6.8850000e+01   6.4244020e+01
   7.7250000e+01   1.2750000e+01   2.6329520e+01
   2.2650000e+01   2.4795000e+02   5.5818580e+01
   7.9050000e+01   3.7965000e+02   1.2186810e+01
   7.8750000e+01   3.5865000e+02   4.9800400e+01
   1.1175000e+02   3.8145000e+02   2.1815890e+01
   1.1055000e+02   3.5085000e+02   6.7704500e+00
   1.2915000e+02   3.4515000e+02   3.4454050e+01
   1.6395000e+02   3.8115000e+02   1.3390440e+01
   5.1750000e+01   3.5295000e+02   2.9940420e+01
   1.6050000e+01   3.3165000e+02   1.1584990e+01
   1.9815000e+02   3.0915000e+02   1.0381350e+01
   2.5755000e+02   3.0165000e+02   2.4824970e+01
   3.0495000e+02   3.8025000e+02   1.2186810e+01
   2.1525000e+02   3.4605000e+02   1.3992260e+01
   1.1865000e+02   3.8925000e+02   6.0332210e+01
   1.9905000e+02   3.7935000e+02   5.1304940e+01
   2.5875000e+02   3.0435000e+02   3.4454050e+01
   3.0225000e+02   3.6645000e+02   1.3390440e+01
   2.9595000e+02   3.4815000e+02   2.6028610e+01
   3.2415000e+02   3.6225000e+02   1.5195890e+01
   3.4335000e+02   3.7305000e+02   1.4293170e+01
   3.0315000e+02   3.7455000e+02   4.2277680e+01
   3.2055000e+02   3.4005000e+02   4.3481310e+01
   3.5564758e+02   3.4904755e+02   3.6336990e+01
   3.4845000e+02   3.6795000e+02   6.3341300e+01
   3.1005000e+02   2.4195000e+02   2.8435880e+01
   1.9395000e+02   2.1825000e+02   6.6350380e+01
   2.4495000e+02   2.1945000e+02   5.3411310e+01
   2.5545000e+02   2.0355000e+02   5.7022210e+01
   2.4285000e+02   2.1375000e+02   6.5447660e+01
   2.9595000e+02   3.3795000e+02   4.8295860e+01
   3.0375000e+02   2.7435000e+02   5.2508580e+01
   2.2785000e+02   2.9475000e+02   2.8435880e+01
   2.1442493e+02   2.5522465e+02   6.5071300e+01
   2.1405000e+02   3.0165000e+02   6.0332210e+01
   1.7355000e+02   3.1845000e+02   5.9730390e+01
   9.9150000e+01   3.1455000e+02   6.3040380e+01
   3.8550000e+01   3.2655000e+02   5.3712210e+01
   1.9650000e+01   3.3405000e+02   2.6028610e+01
   9.3750000e+01   3.4605000e+02   6.1836750e+01
   1.5285000e+02   3.2655000e+02   6.1234930e+01
   1.6215000e+02   2.5485000e+02   7.0563100e+01
   4.8150000e+01   2.9550000e+01   5.9730390e+01
   3.3450000e+01   2.9250000e+01   4.4684950e+01
   3.0750000e+01   4.2150000e+01   6.3943110e+01
   1.3200000e+01   7.8750000e+01   3.8215410e+01
   8.5500000e+00   8.9850000e+01   4.5587680e+01
   4.9500000e+00   8.7900000e+01   5.2508580e+01
   9.8250000e+00   9.0600000e+01   6.7554018e+01
   2.2650000e+01   7.1100000e+01   6.3040385e+01
   1.4400000e+01   2.7750000e+01   6.7554015e+01
   2.8950000e+01   3.8250000e+01   7.1465830e+01
   4.0500000e+01   2.2950000e+01   6.9660380e+01
   1.1400000e+01   7.2000000e+00   3.6710870e+01
   1.8000000e+01   2.6100000e+01   4.5286770e+01
   3.3300000e+01   2.4750000e+01   5.1304945e+01
   4.5900000e+01   2.4750000e+01   6.1234930e+01
   7.3950000e+01   6.1500000e+00   6.0482660e+01
   8.8800000e+01   1.3500000e+01   7.3271285e+01
   8.8800000e+01   3.5850000e+01   7.1766740e+01
   7.9200000e+01   3.7050000e+01   7.3421740e+01
   7.7511750e+01   5.2912840e+01   6.3829930e+01
   6.4200000e+01   6.4950000e+01   6.6801745e+01
   7.1400000e+01   7.1850000e+01   7.0713560e+01
   5.5200000e+01   9.9150000e+01   7.1917195e+01
   7.0950000e+01   1.0575000e+02   6.9058560e+01
   7.5300000e+01   1.2120000e+02   6.2137660e+01
   1.0080000e+02   1.0875000e+02   6.9359470e+01
   1.0020000e+02   1.1595000e+02   6.7704470e+01
   9.1050000e+01   1.4310000e+02   5.4163575e+01
   9.1200000e+01   1.5225000e+02   5.7323115e+01
   9.2581950e+01   1.6068994e+02   5.9469545e+01
   1.0695000e+02   1.7115000e+02   6.9209015e+01
   8.0700000e+01   2.1975000e+02   5.3411305e+01
   9.5400000e+01   2.1840000e+02   6.3190840e+01
   1.3650000e+02   2.1667500e+02   7.1089695e+01
   1.3995000e+02   2.3385000e+02   7.1014470e+01
   1.5675000e+02   2.5080000e+02   7.1465830e+01
   1.4100000e+02   2.5275000e+02   7.2519010e+01
   1.4430000e+02   2.7600000e+02   6.0181750e+01
   1.6815000e+02   2.6760000e+02   7.3120830e+01
   1.7205000e+02   2.7255000e+02   6.9209015e+01
   1.7760000e+02   2.7720000e+02   7.0262195e+01
   1.5975000e+02   2.9295000e+02   7.0262200e+01
   1.4160000e+02   3.0765000e+02   6.8456745e+01
   1.5225000e+02   3.2670000e+02   7.2368560e+01
   1.7175000e+02   3.3375000e+02   6.8306290e+01
   1.7400000e+02   3.4635000e+02   7.0713560e+01
   1.6275000e+02   3.5190000e+02   6.6500835e+01
   1.5735000e+02   3.6915000e+02   7.2067650e+01
   1.4610000e+02   3.6975000e+02   7.2669470e+01
   1.0650000e+02   3.5295000e+02   6.2288115e+01
   9.3600000e+01   3.5295000e+02   6.6350380e+01
   7.2600000e+01   3.4590000e+02   6.1987205e+01
   4.6050000e+01   3.6255000e+02   6.5748565e+01
   2.7150000e+01   3.5205000e+02   6.4544930e+01
   8.4000000e+00   3.5175000e+02   6.9810830e+01
   1.3800000e+01   3.7710000e+02   6.6500835e+01
   2.8200000e+01   3.8580000e+02   5.7774480e+01
   4.2150000e+01   3.8370000e+02   6.6350380e+01
   3.1350000e+01   3.6900000e+02   4.8747220e+01
   2.3100000e+01   3.5790000e+02   5.2659030e+01
   1.6049200e+01   3.2816380e+02   2.8324545e+01
   2.2050000e+01   3.2085000e+02   3.5356780e+01
   1.5750000e+01   3.2475000e+02   5.7323120e+01
   3.5850000e+01   3.2865000e+02   6.2889930e+01
   4.8450000e+01   3.1440000e+02   6.5447655e+01
   4.8075000e+01   3.3217500e+02   6.3115612e+01
   6.7500000e+01   2.9925000e+02   6.3040390e+01
   8.5500000e+01   3.2835000e+02   6.7102655e+01
   9.2475000e+01   3.3825000e+02   7.0713558e+01
   9.9750000e+01   3.2100000e+02   6.8155835e+01
   1.2090000e+02   3.0825000e+02   4.9800400e+01
   1.0530000e+02   3.1215000e+02   5.5517670e+01
   1.0627500e+02   3.3202500e+02   5.0627900e+01
   1.4655000e+02   3.5160000e+02   6.1385390e+01
   1.5495000e+02   3.4800000e+02   5.9730385e+01
   1.3800000e+02   3.2730000e+02   5.1756308e+01
   1.6605000e+02   3.0930000e+02   5.5969030e+01
   1.7055000e+02   3.1095000e+02   6.4394475e+01
   1.7595000e+02   3.1260000e+02   7.0864010e+01
   1.8990000e+02   2.9820000e+02   6.8456740e+01
   2.0985000e+02   3.0315000e+02   6.8456745e+01
   2.1210000e+02   3.1425000e+02   7.1014470e+01
   2.2245000e+02   3.2205000e+02   6.7854925e+01
   2.4630000e+02   3.1140000e+02   5.7774480e+01
   2.5950000e+02   3.0945000e+02   6.6952200e+01
   2.5500000e+02   3.3360000e+02   7.2368560e+01
   2.7300000e+02   3.1785000e+02   7.1766740e+01
   2.8725000e+02   3.2190000e+02   6.8155835e+01
   2.9475000e+02   3.1335000e+02   6.1234935e+01
   2.9991036e+02   2.8913843e+02   6.8484900e+01
   3.1725000e+02   2.6175000e+02   6.7554020e+01
   2.9805000e+02   2.5440000e+02   7.1315375e+01
   2.8087500e+02   2.5492500e+02   7.0638335e+01
   2.7165000e+02   2.4450000e+02   6.4695385e+01
   2.4975000e+02   2.4120000e+02   5.1605850e+01
   2.4330000e+02   2.4495000e+02   4.1976770e+01
   2.3910000e+02   2.6145000e+02   4.3932680e+01
   2.1030000e+02   2.6685000e+02   6.1535840e+01
   2.4330000e+02   2.6025000e+02   6.5146750e+01
   2.4465000e+02   2.5125000e+02   6.9660380e+01
   2.0925000e+02   2.5230000e+02   7.0713560e+01
   1.9935000e+02   2.5290000e+02   7.0713555e+01
   2.1855000e+02   2.9325000e+02   3.1444970e+01
   2.2515000e+02   2.9595000e+02   5.9880845e+01
   2.8140000e+02   2.7720000e+02   6.7403565e+01
   2.6580000e+02   2.5080000e+02   4.5888585e+01
   2.6235000e+02   2.6535000e+02   6.0332205e+01
   2.5170000e+02   2.6805000e+02   6.1686295e+01
   2.4375000e+02   2.7105000e+02   2.3470885e+01
   2.4487422e+02   2.5875036e+02   2.1816585e+01
   2.5455000e+02   2.5665000e+02   1.7904075e+01
   2.5755000e+02   2.5530000e+02   2.7232245e+01
   2.7660000e+02   2.5965000e+02   2.9338605e+01
   2.7270000e+02   2.7585000e+02   5.2959940e+01
   2.9865000e+02   2.8995000e+02   4.7543585e+01
   2.8680000e+02   2.9865000e+02   5.4464485e+01
   2.6775000e+02   3.1245000e+02   6.7253105e+01
   2.6265149e+02   3.2189889e+02   5.1192010e+01
   2.5800000e+02   3.2865000e+02   5.4765395e+01
   2.4945000e+02   3.3960000e+02   7.0111745e+01
   2.4555000e+02   3.6840000e+02   7.1014470e+01
   2.5305000e+02   3.8625000e+02   5.3862665e+01
   2.6730000e+02   3.6345000e+02   5.1756305e+01
   2.7180000e+02   3.6375000e+02   6.2137660e+01
   2.7615000e+02   3.4425000e+02   6.6049470e+01
   2.7915000e+02   3.5130000e+02   5.7924940e+01
   2.8905000e+02   3.5295000e+02   3.9419050e+01
   2.9475000e+02   3.4635000e+02   4.9349035e+01
   2.9745000e+02   3.4680000e+02   5.8526755e+01
   2.7840000e+02   3.7515000e+02   6.9209020e+01
   3.1575000e+02   3.9090000e+02   7.0563100e+01
   3.2445000e+02   3.4815000e+02   6.5598115e+01
   3.2025000e+02   3.3090000e+02   6.7102655e+01
   3.2370000e+02   3.1455000e+02   6.0633120e+01
   3.3180000e+02   2.9175000e+02   5.8225845e+01
   3.4395000e+02   2.6895000e+02   6.7253110e+01
   3.5295000e+02   2.4570000e+02   6.8456740e+01
   3.0225000e+02   2.3820000e+02   6.8155835e+01
   3.0750000e+02   2.5012500e+02   6.5673338e+01
   2.8815000e+02   2.3745000e+02   6.0181750e+01
   2.6610000e+02   2.3580000e+02   7.3722645e+01
   2.6085000e+02   2.1645000e+02   7.1164920e+01
   2.5005000e+02   2.0925000e+02   6.7854925e+01
   2.5455000e+02   2.0055000e+02   6.5447655e+01
   2.4825000e+02   1.8795000e+02   6.8456740e+01
   2.8785000e+02   1.9425000e+02   6.7704475e+01
   2.8965000e+02   2.0385000e+02   6.4093570e+01
   2.8215000e+02   2.1390000e+02   7.2744698e+01
   2.6805000e+02   2.1165000e+02   6.6651290e+01
   2.7090000e+02   2.1990000e+02   5.7172665e+01
   2.4900000e+02   2.2560000e+02   5.7473570e+01
   2.3460000e+02   2.3070000e+02   6.1385385e+01
   2.0820000e+02   2.3490000e+02   5.7774480e+01
   1.8960000e+02   2.3715000e+02   6.0031300e+01
   1.8420000e+02   2.3745000e+02   6.5297200e+01
   2.3355000e+02   2.1465000e+02   6.4544930e+01
   2.2440000e+02   2.1990000e+02   5.3561760e+01
   2.4495000e+02   2.1615000e+02   4.4985860e+01
   2.6317606e+02   2.1719970e+02   5.1981835e+01
   2.8080000e+02   1.9695000e+02   4.2127225e+01
   2.9175000e+02   2.1810000e+02   3.5657690e+01
   3.0330000e+02   2.2425000e+02   3.6861325e+01
   3.0465000e+02   2.3625000e+02   2.9940425e+01
   3.0595821e+02   2.4814263e+02   3.2776850e+01
   3.0630000e+02   2.5095000e+02   4.0472225e+01
   3.1695000e+02   2.5545000e+02   4.5738135e+01
   3.1590000e+02   2.5455000e+02   6.1084475e+01
   3.2025000e+02   2.7345000e+02   3.9719960e+01
   3.3345000e+02   2.6880000e+02   3.0542240e+01
   3.3855000e+02   2.6085000e+02   3.2498145e+01
   3.3480000e+02   2.5740000e+02   4.9499490e+01
   3.5445000e+02   2.6745000e+02   5.9128575e+01
   3.5310000e+02   2.7615000e+02   6.0633115e+01
   3.4672500e+02   3.0007500e+02   6.9284240e+01
   3.4230000e+02   3.2445000e+02   7.3421735e+01
   3.4260000e+02   3.4470000e+02   6.8155835e+01
   3.4725000e+02   3.6075000e+02   7.0412650e+01
   3.5145000e+02   3.6885000e+02   6.8757650e+01
   3.6525000e+02   3.7470000e+02   7.3271285e+01
   3.7425000e+02   3.5790000e+02   6.6500835e+01
   3.7980000e+02   3.1785000e+02   6.1234935e+01
   3.8745000e+02   2.9385000e+02   4.9800400e+01
   3.8295000e+02   2.7540000e+02   5.5818575e+01
   3.7710000e+02   2.7135000e+02   6.3491745e+01
   3.7620000e+02   3.0600000e+02   6.1535840e+01
   3.7800000e+02   3.1320000e+02   5.5216755e+01
   3.5985000e+02   2.9580000e+02   5.7774485e+01
   3.5025000e+02   3.2340000e+02   6.0934025e+01
   3.5460000e+02   3.4290000e+02   6.2438570e+01
   3.3180000e+02   3.2160000e+02   5.8376295e+01
   3.4470000e+02   3.4785000e+02   4.6791310e+01
   3.6345000e+02   3.8040000e+02   5.4614945e+01
   3.8610000e+02   3.9210000e+02   5.8075390e+01
   3.8340000e+02   3.6735000e+02   4.3180405e+01
   3.7290000e+02   3.4800000e+02   2.9489060e+01
   3.5955000e+02   3.4245000e+02   3.5507235e+01
   3.8805000e+02   3.4530000e+02   4.8295860e+01
   3.8568669e+02   3.3022375e+02   3.7952740e+01
   3.7755000e+02   3.1485000e+02   4.9800395e+01
   3.6375000e+02   2.9670000e+02   4.7994945e+01
   3.6315000e+02   2.8635000e+02   4.7543585e+01
   3.5297487e+02   2.7867270e+02   3.5554680e+01
   3.4935000e+02   2.8470000e+02   3.4002690e+01
   3.3780000e+02   2.8155000e+02   4.9649945e+01
   3.4597500e+02   2.9370000e+02   3.1294515e+01
   3.4935000e+02   3.0600000e+02   3.5507235e+01
   3.6345000e+02   2.9385000e+02   2.1514975e+01
   3.8880000e+02   2.8500000e+02   8.8768100e+00
   3.7320000e+02   2.8500000e+02   1.0983170e+01
   3.9135000e+02   2.7540000e+02   7.6731750e+00
   3.8835000e+02   2.8845000e+02   3.5507240e+01
   3.5430000e+02   2.8455000e+02   1.2337255e+01
   3.4230000e+02   2.7915000e+02   1.6700435e+01
   3.2655000e+02   2.8800000e+02   2.6329515e+01
   3.2415000e+02   2.9415000e+02   3.6861325e+01
   3.1845000e+02   3.1590000e+02   4.7242680e+01
   3.0990000e+02   3.2985000e+02   5.1004035e+01
   3.1440000e+02   3.3945000e+02   4.5437220e+01
   3.1185000e+02   3.4920000e+02   5.0101310e+01
   3.3510000e+02   3.6225000e+02   6.2889933e+01
   3.3120000e+02   3.7335000e+02   5.5517665e+01
   3.3150000e+02   3.7710000e+02   6.8607200e+01
   3.1425000e+02   3.7935000e+02   5.2207667e+01
   3.1575000e+02   3.9450000e+02   5.1605850e+01
   3.6090000e+02   3.7395000e+02   2.1966340e+01
   3.5775000e+02   3.6600000e+02   2.5426790e+01
   3.5700000e+02   3.5745000e+02   3.1896330e+01
   3.5355000e+02   3.6045000e+02   1.5647255e+01
   3.6900000e+02   3.4950000e+02   1.2186810e+01
   3.7335000e+02   3.6885000e+02   1.1434535e+01
   3.8670000e+02   3.5610000e+02   1.8204980e+01
   3.8178688e+02   3.4623770e+02   2.1440435e+01
   3.6665975e+02   3.3870000e+02   1.2728680e+01
   3.7005000e+02   3.1665000e+02   2.2568160e+01
   3.7815000e+02   3.2025000e+02   2.7834060e+01
   3.8475000e+02   3.2625000e+02   1.0832720e+01
   3.6765000e+02   3.1155000e+02   1.2638165e+01
   3.3585000e+02   3.1005000e+02   2.1665430e+01
   3.2955000e+02   3.2055000e+02   2.7232240e+01
   3.2100000e+02   3.3510000e+02   3.4905420e+01
   3.3375000e+02   3.4365000e+02   3.0843150e+01
   3.3645000e+02   3.5205000e+02   2.6630425e+01
   3.3945000e+02   3.7140000e+02   3.0692695e+01
   3.3780000e+02   3.7335000e+02   1.9258160e+01
   3.3435000e+02   3.8310000e+02   2.2116795e+01
   3.2595000e+02   3.6975000e+02   1.8957255e+01
   3.1792500e+02   3.7050000e+02   2.6931337e+01
   2.9670000e+02   3.5280000e+02   3.2799055e+01
   3.0105000e+02   3.7350000e+02   2.9940420e+01
   2.9535000e+02   3.7755000e+02   4.0321775e+01
   2.7900000e+02   3.7095000e+02   6.0031300e+01
   3.0300000e+02   3.6780000e+02   2.3320430e+01
   2.8950000e+02   3.8655000e+02   1.8806800e+01
   2.7405000e+02   3.7920000e+02   2.4373610e+01
   2.7540000e+02   3.7140000e+02   3.0391790e+01
   2.7345000e+02   3.4830000e+02   1.4744530e+01
   2.7465000e+02   3.4815000e+02   4.0472230e+01
   2.7105000e+02   3.5205000e+02   4.3180405e+01
   2.5890000e+02   3.4320000e+02   5.4765395e+01
   2.8964486e+02   3.2977364e+02   4.7395715e+01
   2.9250000e+02   3.2925000e+02   4.2428135e+01
   3.0570000e+02   3.1455000e+02   2.8435880e+01
   2.9685000e+02   2.9325000e+02   3.4905415e+01
   2.6235000e+02   3.0150000e+02   3.8516320e+01
   2.5995000e+02   2.9385000e+02   4.5437220e+01
   2.6985000e+02   2.8635000e+02   5.3411305e+01
   2.6040000e+02   2.8800000e+02   6.6049473e+01
   2.6175000e+02   2.8215000e+02   3.1821103e+01
   2.6640000e+02   2.7060000e+02   2.4975425e+01
   2.7810000e+02   2.7142500e+02   3.4153145e+01
   2.7435000e+02   2.6700000e+02   2.0913160e+01
   2.6955000e+02   2.8170000e+02   7.3722650e+00
   2.4510000e+02   2.6550000e+02   6.3190800e+00
   2.3805000e+02   2.7465000e+02   1.7452705e+01
   2.3190000e+02   2.7255000e+02   2.3320430e+01
   2.3850000e+02   2.8200000e+02   4.6791315e+01
   2.2830000e+02   3.0315000e+02   3.3099970e+01
   2.2500000e+02   3.1740000e+02   3.5507235e+01
   2.0992500e+02   3.2505000e+02   4.7317903e+01
   2.0550000e+02   3.3480000e+02   6.5297200e+01
   2.2965000e+02   3.4980000e+02   7.0111740e+01
   2.1180000e+02   3.6390000e+02   6.4244020e+01
   1.9530000e+02   3.4725000e+02   6.2288115e+01
   1.9245000e+02   3.4545000e+02   5.5066305e+01
   2.1225000e+02   3.6240000e+02   5.7172665e+01
   2.2575000e+02   3.7830000e+02   6.2288115e+01
   2.2365000e+02   3.7350000e+02   6.6500835e+01
   2.3355000e+02   3.7965000e+02   4.4835405e+01
   2.1944999e+02   3.7361383e+02   3.6673975e+01
   2.0265000e+02   3.5805000e+02   3.6861325e+01
   1.9605000e+02   3.7005000e+02   4.6640860e+01
   1.8960000e+02   3.6675000e+02   6.3341295e+01
   1.8225000e+02   3.7035000e+02   6.7704470e+01
   1.8105000e+02   3.8550000e+02   6.9810830e+01
   1.5735000e+02   3.8310000e+02   6.2438570e+01
   1.3620000e+02   3.7890000e+02   6.8908107e+01
   1.2008557e+02   3.8684588e+02   6.8427785e+01
   9.7200000e+01   3.8970000e+02   5.4765395e+01
   8.7600000e+01   3.7965000e+02   5.2508575e+01
   9.1950000e+01   3.7320000e+02   6.2137660e+01
   1.0005000e+02   3.7035000e+02   5.9880845e+01
   1.0650000e+02   3.7380000e+02   6.0633115e+01
   1.0830000e+02   3.8880000e+02   5.5066305e+01
   1.2435000e+02   3.7290000e+02   5.3561760e+01
   1.3740000e+02   3.6120000e+02   5.2508580e+01
   1.4535000e+02   3.6345000e+02   5.2959945e+01
   1.5495000e+02   3.7290000e+02   5.8075395e+01
   1.8510000e+02   3.4260000e+02   1.3992260e+01
   2.1045000e+02   3.4005000e+02   1.7904070e+01
   2.1060000e+02   3.3750000e+02   3.4153145e+01
   2.1660000e+02   3.4702500e+02   5.2132445e+01
   2.2125000e+02   3.3390000e+02   4.8295860e+01
   2.3385000e+02   3.5010000e+02   5.8526755e+01
   2.4435000e+02   3.5415000e+02   4.0020865e+01
   2.4521596e+02   3.3592639e+02   3.3293455e+01
   2.6160000e+02   3.2475000e+02   4.2879500e+01
   2.7000000e+02   3.2355000e+02   3.3701780e+01
   2.7825000e+02   3.0420000e+02   2.6931335e+01
   3.1725000e+02   2.9505000e+02   1.2337260e+01
   3.1650000e+02   3.0525000e+02   1.2788625e+01
   3.0630000e+02   3.1425000e+02   2.2568155e+01
   3.2400000e+02   3.3090000e+02   7.6731700e+00
   3.1807500e+02   3.5152500e+02   1.5346345e+01
   3.0930000e+02   3.5280000e+02   1.3841805e+01
   3.1080000e+02   3.3150000e+02   8.2749900e+00
   3.0555000e+02   3.2700000e+02   1.1735440e+01
   3.0240000e+02   3.1980000e+02   1.8656345e+01
   2.9426224e+02   3.3659965e+02   2.5464315e+01
   2.7900000e+02   3.3390000e+02   1.3992260e+01
   2.6835500e+02   3.2107458e+02   9.1004000e+00
   2.0775000e+02   3.1462500e+02   2.1439752e+01
   2.0145000e+02   3.0840000e+02   1.7904070e+01
   1.9740000e+02   2.9535000e+02   2.9037700e+01
   2.1112500e+02   3.0390000e+02   5.2132442e+01
   1.9740000e+02   3.1290000e+02   6.1234935e+01
   1.8960000e+02   3.1605000e+02   6.3040390e+01
   2.0115000e+02   3.3630000e+02   6.5297205e+01
   1.8405000e+02   3.0465000e+02   5.1004035e+01
   1.7385000e+02   2.9610000e+02   4.8295855e+01
   1.6335000e+02   2.9700000e+02   5.0101305e+01
   1.6065000e+02   2.8980000e+02   5.2508580e+01
   1.6995000e+02   2.7840000e+02   5.2659035e+01
   1.6260000e+02   2.6595000e+02   5.1756305e+01
   1.6455000e+02   2.5200000e+02   6.1836745e+01
   1.6335000e+02   2.4585000e+02   5.5517670e+01
   1.3065000e+02   2.3250000e+02   4.4985860e+01
   1.3485000e+02   2.4060000e+02   6.1385385e+01
   1.2255000e+02   2.3865000e+02   6.4996295e+01
   1.1940000e+02   2.5605000e+02   6.3040385e+01
   9.6900000e+01   2.4945000e+02   6.3943115e+01
   7.0950000e+01   2.5125000e+02   6.6651290e+01
   5.7900000e+01   2.4960000e+02   4.7994945e+01
   5.2050000e+01   2.7315000e+02   5.8978120e+01
   4.2900000e+01   2.8560000e+02   4.3330860e+01
   3.2100000e+01   3.0157500e+02   3.7839280e+01
   1.3950000e+01   3.0345000e+02   5.3411305e+01
   8.4739750e+00   2.9088700e+02   4.4120645e+01
   1.6050000e+01   3.0750000e+02   2.8134970e+01
   2.8350000e+01   3.1740000e+02   1.1133625e+01
   2.3100000e+01   3.2415000e+02   1.8656345e+01
   4.0500000e+01   3.3630000e+02   1.3841800e+01
   4.9500000e+01   3.3915000e+02   1.9709525e+01
   5.0100000e+01   3.4410000e+02   2.9789970e+01
   4.7100000e+01   3.3990000e+02   4.0020865e+01
   5.0250000e+01   3.5970000e+02   5.3712215e+01
   5.6587430e+01   3.6476228e+02   5.1192030e+01
   7.2450000e+01   3.8355000e+02   6.8005380e+01
   5.0625000e+01   3.9142500e+02   6.6275155e+01
   4.9950000e+01   3.8790000e+02   4.8596765e+01
   5.2500000e+01   3.8865000e+02   3.1595425e+01
   5.1600000e+01   3.8850000e+02   1.5346345e+01
   5.0850000e+01   3.8010000e+02   2.4524065e+01
   4.6650000e+01   3.6420000e+02   1.7603160e+01
   3.3300000e+01   3.5775000e+02   1.8054525e+01
   3.2850000e+01   3.5610000e+02   3.0843150e+01
   2.1600000e+01   3.4695000e+02   3.2347695e+01
   1.1700000e+01   3.5295000e+02   2.8134970e+01
   1.0500000e+01   3.6780000e+02   5.1605850e+01
   3.2324700e+01   3.6517509e+02   3.2008820e+01
   3.5400000e+01   3.7200000e+02   3.5808145e+01
   3.3750000e+01   3.8100000e+02   3.4905415e+01
   2.8350000e+01   3.8235000e+02   2.1063615e+01
   2.6550000e+01   3.7275000e+02   6.9209050e+00
   2.7900000e+01   3.8910000e+02   6.1686300e+00
   1.4850000e+01   3.9075000e+02   7.2218100e+00
   7.0500000e+00   3.8917500e+02   3.6861322e+01
   6.7500000e+00   3.7170000e+02   1.5797710e+01
   2.8484298e+01   3.5359889e+02   1.1059150e+01
   5.0400000e+01   3.4845000e+02   7.2218100e+00
   5.7600000e+01   3.5445000e+02   1.4594075e+01
   6.9812540e+01   3.4515222e+02   2.3474760e+01
   6.7050000e+01   3.6990000e+02   3.2949515e+01
   5.9250000e+01   3.6930000e+02   3.7764055e+01
   7.4550000e+01   3.7410000e+02   2.3621335e+01
   7.3500000e+01   3.7980000e+02   3.1144060e+01
   8.9250000e+01   3.9135000e+02   3.6409965e+01
   9.9600000e+01   3.9030000e+02   2.1815885e+01
   1.1340000e+02   3.9105000e+02   2.3019520e+01
   1.3567500e+02   3.9240000e+02   2.8134970e+01
   1.5525000e+02   3.8235000e+02   3.5657690e+01
   1.8105000e+02   3.8550000e+02   5.4163575e+01
   1.9515000e+02   3.9255000e+02   5.7022210e+01
   1.9728773e+02   3.8808772e+02   4.8146680e+01
   1.8930000e+02   3.8085000e+02   1.5496800e+01
   1.8720000e+02   3.7215000e+02   2.2267250e+01
   2.1000000e+02   3.7950000e+02   2.6329520e+01
   2.1135000e+02   3.8625000e+02   1.1133625e+01
   2.3362477e+02   3.9150000e+02   2.1364525e+01
   2.3520000e+02   3.7005000e+02   1.0682260e+01
   2.0835000e+02   3.5760000e+02   1.1133625e+01
   2.0580000e+02   3.5610000e+02   2.8736790e+01
   2.0055000e+02   3.4590000e+02   4.2127250e+00
   2.5125000e+02   3.6150000e+02   4.0773135e+01
   2.6100000e+02   3.8160000e+02   2.2718615e+01
   2.2245000e+02   3.5745000e+02   3.2799055e+01
   2.5395000e+02   3.3585000e+02   8.2749950e+00
   2.2830000e+02   3.4215000e+02   9.7795350e+00
   2.4067500e+02   3.6150000e+02   1.0456582e+01
   1.7985000e+02   3.7080000e+02   2.3470885e+01
   1.4655000e+02   3.4665000e+02   2.2116795e+01
   1.3770000e+02   3.5730000e+02   2.8435880e+01
   1.5255000e+02   3.6420000e+02   3.1144060e+01
   1.3350000e+02   3.5820000e+02   2.0461795e+01
   1.1040000e+02   3.5790000e+02   1.5195890e+01
   1.0095000e+02   3.6285000e+02   2.1815885e+01
   1.0575000e+02   3.6525000e+02   4.0321780e+01
   1.0395000e+02   3.7470000e+02   3.6259505e+01
   9.0600000e+01   3.6765000e+02   3.1595425e+01
   1.0380000e+02   3.4590000e+02   3.3551325e+01
   1.2160679e+02   3.5447295e+02   4.4320325e+01
   1.1917500e+02   3.5160000e+02   3.5657688e+01
   1.1700000e+02   3.4095000e+02   4.1525410e+01
   8.8050000e+01   3.4365000e+02   2.5426790e+01
   7.7700000e+01   3.4365000e+02   2.3621340e+01
   6.8250000e+01   3.2655000e+02   1.1284075e+01
   8.3700000e+01   3.1725000e+02   6.9209000e+00
   9.1800000e+01   3.2355000e+02   1.4142710e+01
   9.3150000e+01   3.2445000e+02   2.6931340e+01
   9.8850000e+01   3.2355000e+02   3.4454060e+01
   6.8400000e+01   3.2805000e+02   4.5587680e+01
   8.0700000e+01   3.3495000e+02   5.0402220e+01
   7.7550000e+01   3.3975000e+02   5.7323115e+01
   6.6000000e+01   3.2332500e+02   4.8371085e+01
   6.4650000e+01   3.1830000e+02   4.7994950e+01
   5.0850000e+01   2.9280000e+02   4.3631770e+01
   6.6300000e+01   2.9925000e+02   2.3019520e+01
   7.0050000e+01   3.0885000e+02   2.4223155e+01
   6.4050000e+01   3.1365000e+02   2.7533155e+01
   5.1750000e+01   3.1627500e+02   2.2944290e+01
   3.7200000e+01   3.2190000e+02   2.7382700e+01
   3.6900000e+01   3.2385000e+02   3.1745875e+01
   3.6000000e+01   3.1635000e+02   4.6339950e+01
   4.6350000e+01   3.0285000e+02   2.1514975e+01
   5.4640995e+01   3.0135518e+02   1.5080845e+01
   4.5450000e+01   2.9385000e+02   1.2788622e+01
   4.9050000e+01   2.8035000e+02   2.6630430e+01
   1.7850000e+01   2.8080000e+02   2.6479975e+01
   2.3400000e+01   2.8320000e+02   3.5356780e+01
   1.8900000e+01   2.8950000e+02   3.4754965e+01
   1.8900000e+01   2.4675000e+02   6.1385390e+01
   1.8075000e+01   2.3505000e+02   6.8983335e+01
   2.6550000e+01   2.0730000e+02   5.3712215e+01
   3.1650000e+01   1.8810000e+02   5.6119485e+01
   1.0350000e+01   1.8945000e+02   4.8145400e+01
   3.0000000e+01   1.7805000e+02   5.7022215e+01
   2.4300000e+01   1.6200000e+02   6.5146745e+01
   3.5250000e+01   1.5510000e+02   7.1766740e+01
   2.9250000e+01   1.3350000e+02   6.0633115e+01
   2.0100000e+01   1.2225000e+02   6.7403565e+01
   4.7100000e+01   1.1700000e+02   6.9660380e+01
   6.4200000e+01   1.1955000e+02   6.8908110e+01
   5.5501275e+01   1.2093710e+02   5.9882125e+01
   5.3250000e+01   1.4085000e+02   5.7022205e+01
   5.0400000e+01   1.5585000e+02   6.1385390e+01
   5.2950000e+01   1.6305000e+02   5.8827665e+01
   6.4500000e+01   1.4070000e+02   5.0101310e+01
   6.6150000e+01   1.2390000e+02   4.3180405e+01
   6.4350000e+01   1.1475000e+02   4.3330860e+01
   6.4650000e+01   1.0800000e+02   5.2809485e+01
   7.1100000e+01   1.0650000e+02   6.0332210e+01
   6.1575000e+01   8.4450000e+01   5.7924937e+01
   6.9435730e+01   7.5573450e+01   5.8660900e+01
   8.2350000e+01   8.9400000e+01   2.7533155e+01
   1.0185000e+02   9.3900000e+01   5.0251765e+01
   1.0605000e+02   1.0020000e+02   6.0482660e+01
   1.0995000e+02   9.0000000e+01   6.5598115e+01
   9.2250000e+01   8.5800000e+01   6.9660375e+01
   8.0700000e+01   9.3450000e+01   6.2889930e+01
   1.0050000e+02   7.7850000e+01   4.6640855e+01
   1.0455000e+02   6.2850000e+01   5.4915845e+01
   9.5400000e+01   5.8200000e+01   6.1686295e+01
   8.3850000e+01   5.1450000e+01   5.3260850e+01
   8.6400000e+01   4.7100000e+01   4.6490405e+01
   1.0665000e+02   5.4750000e+01   5.1756305e+01
   1.2315000e+02   5.3250000e+01   5.6570845e+01
   1.2225000e+02   4.1850000e+01   7.0111740e+01
   1.1295000e+02   3.4650000e+01   7.3271285e+01
   9.9750000e+01   1.0200000e+01   6.3491750e+01
   8.7000000e+01   2.5650000e+01   4.7543585e+01
   7.4400000e+01   2.6550000e+01   4.9800400e+01
   6.8400000e+01   2.1300000e+01   5.4765395e+01
   5.9700000e+01   2.2200000e+01   5.1154490e+01
   6.0150000e+01   8.8500000e+00   4.2729040e+01
   6.8250000e+01   5.8500000e+00   5.2508580e+01
   8.2800000e+01   7.2000000e+00   2.7382700e+01
   8.9400000e+01   1.4700000e+01   3.3551325e+01
   7.9050000e+01   2.7450000e+01   2.7683605e+01
   7.6050000e+01   3.8100000e+01   2.9188150e+01
   7.9650000e+01   5.1900000e+01   2.6780885e+01
   6.3750000e+01   6.2400000e+01   4.2428135e+01
   5.7900000e+01   6.6450000e+01   7.1014470e+01
   3.8700000e+01   6.7200000e+01   7.1465830e+01
   3.5550000e+01   7.2300000e+01   6.5146745e+01
   4.5450000e+01   7.5000000e+01   6.1836755e+01
   4.6200000e+01   6.4950000e+01   6.0482660e+01
   3.2250000e+01   5.2350000e+01   5.7774485e+01
   2.3250000e+01   3.6600000e+01   5.3561755e+01
   1.1550000e+01   5.4300000e+01   3.9268595e+01
   2.5800000e+01   6.6900000e+01   4.5888585e+01
   2.0700000e+01   7.5450000e+01   5.0853580e+01
   1.7400000e+01   8.1600000e+01   5.6269940e+01
   2.8950000e+01   9.1050000e+01   5.5969030e+01
   2.4388090e+01   1.0095212e+02   5.7984905e+01
   4.7100000e+01   1.0125000e+02   6.7704475e+01
   4.7550000e+01   9.6450000e+01   4.7543585e+01
   3.9450000e+01   1.0807500e+02   4.9800400e+01
   4.8600000e+01   1.1655000e+02   5.9880845e+01
   3.7950000e+01   1.1865000e+02   4.3029950e+01
   1.9950000e+01   1.1940000e+02   4.5437225e+01
   1.6200000e+01   1.0410000e+02   5.2809490e+01
   5.4000000e+00   1.0995000e+02   5.8677210e+01
   1.0950000e+01   1.0065000e+02   6.7854925e+01
   1.2600000e+01   1.2585000e+02   3.9870410e+01
   2.4750000e+01   1.6290000e+02   4.5888590e+01
   2.7825000e+01   1.5150000e+02   5.0552672e+01
   3.9300000e+01   1.4955000e+02   3.8817230e+01
   4.2750000e+01   1.3387500e+02   3.9569502e+01
   4.2487440e+01   1.3841231e+02   5.0063505e+01
   4.3350000e+01   9.3150000e+01   3.2799055e+01
   4.4550000e+01   7.6350000e+01   3.5206325e+01
   4.3200000e+01   7.9650000e+01   4.1374950e+01
   4.5450000e+01   7.4250000e+01   2.7984520e+01
   6.3750000e+01   7.4700000e+01   3.2799055e+01
   7.3050000e+01   7.5757250e+01   2.8125090e+01
   5.2500000e+01   8.2350000e+01   2.0913160e+01
   4.0050000e+01   6.8250000e+01   2.6630425e+01
   3.2550000e+01   6.1200000e+01   3.5657690e+01
   3.7200000e+01   4.6650000e+01   2.9789970e+01
   5.0400000e+01   5.1750000e+01   3.7162235e+01
   4.7436380e+01   5.4448945e+01   4.7769400e+01
   4.6050000e+01   4.4550000e+01   4.7994950e+01
   6.5025000e+01   3.9300000e+01   4.7994948e+01
   5.6100000e+01   4.2450000e+01   6.9660375e+01
   4.9800000e+01   3.4200000e+01   6.6651290e+01
   6.0300000e+01   3.9450000e+01   2.0612250e+01
   7.8300000e+01   4.0950000e+01   6.0181750e+00
   8.3850000e+01   3.2550000e+01   1.0381350e+01
   8.2500000e+01   2.2350000e+01   9.7795350e+00
   1.0125000e+02   1.5000000e+01   1.6399525e+01
   1.2435000e+02   9.7500000e+00   2.1665430e+01
   1.1835000e+02   8.2500000e+00   3.5356780e+01
   1.3950000e+02   1.2300000e+01   4.8897670e+01
   1.6695000e+02   3.3450000e+01   7.3572190e+01
   1.3650000e+02   1.6650000e+01   5.4464480e+01
   1.1640000e+02   1.5150000e+01   5.8075390e+01
   1.6410000e+02   3.9150000e+01   4.9048130e+01
   1.7325000e+02   3.7350000e+01   4.4985860e+01
   1.8780000e+02   4.5450000e+01   6.3943110e+01
   2.2035000e+02   5.1750000e+01   5.7022210e+01
   2.5305000e+02   6.0150000e+01   6.7253105e+01
   2.5350000e+02   7.6650000e+01   7.1465830e+01
   2.4285000e+02   9.1650000e+01   6.7704475e+01
   2.2815000e+02   8.1450000e+01   6.9810835e+01
   2.2905000e+02   7.2450000e+01   7.3120830e+01
   2.0775000e+02   6.0600000e+01   6.6049470e+01
   1.6590000e+02   7.8600000e+01   6.9810835e+01
   1.6020000e+02   8.5650000e+01   7.4023555e+01
   1.3770000e+02   1.1160000e+02   6.5146745e+01
   1.3890000e+02   1.2105000e+02   7.2067650e+01
   1.2360000e+02   1.2720000e+02   7.2970375e+01
   1.1805000e+02   1.4505000e+02   6.6500835e+01
   1.3110000e+02   1.3215000e+02   5.7172665e+01
   1.4085000e+02   1.2870000e+02   5.6570845e+01
   1.5429800e+02   1.2842529e+02   6.4744715e+01
   1.5591243e+02   1.4110813e+02   6.8364290e+01
   1.5675000e+02   1.5585000e+02   7.1164920e+01
   1.4445000e+02   1.7625000e+02   6.2739475e+01
   1.4190000e+02   2.0115000e+02   6.1234935e+01
   1.3575000e+02   1.9395000e+02   6.0031300e+01
   1.2705000e+02   2.0040000e+02   6.2137655e+01
   1.1610000e+02   1.9425000e+02   5.0853580e+01
   1.1325000e+02   1.8675000e+02   5.1004035e+01
   1.2045000e+02   1.7940000e+02   4.9349035e+01
   1.2690000e+02   1.6920000e+02   5.2508578e+01
   1.5510000e+02   1.5735000e+02   4.9800400e+01
   1.6155000e+02   1.5555000e+02   5.6119485e+01
   1.6035000e+02   1.4205000e+02   6.3792655e+01
   1.7775000e+02   1.3500000e+02   6.7704470e+01
   1.9605000e+02   1.2285000e+02   7.0262200e+01
   2.1240000e+02   1.3035000e+02   7.1164920e+01
   2.1945000e+02   1.4445000e+02   7.0713560e+01
   2.3475000e+02   1.4175000e+02   6.7854925e+01
   2.4360000e+02   1.4205000e+02   6.8757650e+01
   2.4915000e+02   1.3830000e+02   7.1465830e+01
   2.4915000e+02   1.0860000e+02   7.0864015e+01
   2.5230000e+02   1.2105000e+02   5.8677205e+01
   2.5305000e+02   1.2615000e+02   4.9800400e+01
   2.8305000e+02   8.7750000e+01   6.5146750e+01
   2.9295000e+02   8.6100000e+01   6.5899020e+01
   3.0375000e+02   1.0995000e+02   7.1616285e+01
   3.1740000e+02   9.1050000e+01   6.9359470e+01
   3.3780000e+02   9.9750000e+01   7.2970375e+01
   3.4215000e+02   1.2000000e+02   6.9058565e+01
   3.6330000e+02   1.4310000e+02   6.6350380e+01
   3.7065000e+02   1.5705000e+02   6.6350385e+01
   3.8475000e+02   1.8990000e+02   6.9359465e+01
   3.7605000e+02   1.9200000e+02   7.3120830e+01
   3.8141341e+02   2.4920835e+02   6.0915253e+01
   3.8715000e+02   2.6310000e+02   6.9359470e+01
   3.8970000e+02   2.7270000e+02   7.0412650e+01
   3.9030000e+02   2.7120000e+02   6.1084480e+01
   3.8066341e+02   2.6656939e+02   4.8727050e+01
   3.8715000e+02   1.7895000e+02   4.7694040e+01
   3.8400000e+02   1.6305000e+02   5.2809485e+01
   3.7575000e+02   1.6035000e+02   5.9279025e+01
   3.8445000e+02   1.5960000e+02   4.3782225e+01
   3.8085000e+02   1.4430000e+02   6.1234935e+01
   3.8625000e+02   1.3740000e+02   6.8908105e+01
   3.8025000e+02   1.5150000e+02   3.6861325e+01
   3.6840000e+02   1.3905000e+02   5.2207670e+01
   3.8475000e+02   1.0275000e+02   5.9429480e+01
   3.8355000e+02   8.0100000e+01   7.2819920e+01
   3.6870000e+02   8.2950000e+01   7.1766740e+01
   3.6585000e+02   6.2400000e+01   5.9579935e+01
   3.7577137e+02   5.9831625e+01   5.4785335e+01
   3.7185000e+02   3.0150000e+01   5.1756305e+01
   3.7920000e+02   1.6800000e+01   6.6500840e+01
   3.5115000e+02   1.8750000e+01   6.2739480e+01
   3.3195000e+02   2.2500000e+01   6.9058560e+01
   3.1620000e+02   3.1650000e+01   6.1987210e+01
   3.1185000e+02   2.1450000e+01   6.0181755e+01
   2.5590000e+02   1.4700000e+01   6.3040385e+01
   2.2500000e+02   1.0950000e+01   6.2889930e+01
   2.3355000e+02   2.3250000e+01   5.4163575e+01
   2.2350000e+02   2.4300000e+01   3.9569505e+01
   1.9320000e+02   4.4550000e+01   4.0773135e+01
   1.9740000e+02   4.7850000e+01   4.9800400e+01
   2.1330000e+02   6.7950000e+01   4.6339950e+01
   2.2845000e+02   7.4100000e+01   5.6871755e+01
   2.1930000e+02   8.5050000e+01   6.3792655e+01
   1.9680000e+02   7.6950000e+01   5.8677205e+01
   1.9395000e+02   9.0000000e+01   7.0563100e+01
   1.7520000e+02   1.1370000e+02   6.8306290e+01
   1.8375000e+02   1.3350000e+02   5.9730390e+01
   2.1315000e+02   1.3875000e+02   4.3631770e+01
   2.0880000e+02   1.4370000e+02   3.7312685e+01
   2.0790000e+02   1.5765000e+02   3.8365870e+01
   2.1885000e+02   1.7610000e+02   6.2137660e+01
   2.3655000e+02   1.7430000e+02   7.1616285e+01
   2.1135000e+02   1.9695000e+02   6.9359470e+01
   1.9860000e+02   1.9440000e+02   6.8757650e+01
   1.7595000e+02   1.9140000e+02   6.4394475e+01
   1.5450000e+02   1.9425000e+02   7.1315380e+01
   1.4220000e+02   2.1435000e+02   7.1164925e+01
   1.9245000e+02   1.8735000e+02   6.8155835e+01
   1.6725000e+02   2.1240000e+02   4.2277680e+01
   1.7977500e+02   2.1855000e+02   5.1380173e+01
   1.8885000e+02   2.2290000e+02   4.8596765e+01
   2.1285000e+02   1.9815000e+02   5.7624025e+01
   2.1450000e+02   1.8457500e+02   5.7699255e+01
   1.9230000e+02   1.5180000e+02   4.8295855e+01
   2.0865000e+02   1.4745000e+02   5.6420395e+01
   2.1075000e+02   1.4475000e+02   6.4996295e+01
   2.2065000e+02   1.6710000e+02   4.3180410e+01
   2.0880000e+02   1.7385000e+02   4.3481315e+01
   2.0325000e+02   1.7865000e+02   4.0622685e+01
   1.8300000e+02   1.8810000e+02   4.3180410e+01
   1.3590000e+02   1.8855000e+02   4.8145405e+01
   1.2795000e+02   1.9050000e+02   4.4684950e+01
   1.3605000e+02   1.9035000e+02   2.6329515e+01
   1.0095000e+02   1.8810000e+02   3.1444970e+01
   9.5850000e+01   1.8360000e+02   2.3922245e+01
   1.0350000e+02   1.7370000e+02   3.6861320e+01
   1.2015000e+02   1.4767500e+02   4.1374955e+01
   1.3065000e+02   1.4640000e+02   4.0020865e+01
   1.4760000e+02   1.3335000e+02   4.7844495e+01
   1.4415000e+02   1.2225000e+02   5.0552675e+01
   1.5270000e+02   1.2660000e+02   4.4835405e+01
   1.7820000e+02   9.6450000e+01   5.3712215e+01
   1.8630000e+02   1.0260000e+02   5.7473575e+01
   1.8870000e+02   1.0680000e+02   4.7092220e+01
   1.7280000e+02   1.3620000e+02   3.8967685e+01
   1.6140000e+02   1.4325000e+02   4.7393130e+01
   1.8885000e+02   1.3410000e+02   4.0773135e+01
   1.9305000e+02   1.3185000e+02   3.4754965e+01
   2.1120000e+02   1.3395000e+02   3.5657690e+01
   2.4255000e+02   1.1790000e+02   3.2347695e+01
   2.4615000e+02   1.1865000e+02   3.7312690e+01
   2.5080000e+02   1.2090000e+02   4.3932675e+01
   2.3610000e+02   9.6900000e+01   3.9118140e+01
   2.1975000e+02   1.0620000e+02   4.2277675e+01
   2.1165000e+02   1.1340000e+02   2.9037700e+01
   2.0055000e+02   1.0470000e+02   2.9789970e+01
   2.2245000e+02   8.9550000e+01   6.0633115e+01
   2.1802500e+02   9.8475000e+01   5.7172665e+01
   1.8675000e+02   9.2850000e+01   3.0090875e+01
   1.8105000e+02   9.6600000e+01   2.2568160e+01
   1.6545000e+02   1.0775944e+02   3.1294110e+01
   1.4714943e+02   1.1343764e+02   4.3594015e+01
   1.5015000e+02   1.0155000e+02   5.4765395e+01
   1.4385000e+02   9.6600000e+01   5.1906760e+01
   1.4325000e+02   8.4600000e+01   7.1014470e+01
   1.2015000e+02   1.2090000e+02   6.6350380e+01
   1.7730000e+02   5.2050000e+01   6.1836755e+01
   1.6635000e+02   5.0100000e+01   4.7994945e+01
   1.7100000e+02   5.8200000e+01   3.6560415e+01
   1.7520000e+02   4.2600000e+01   3.3852235e+01
   1.7565000e+02   3.3300000e+01   3.9569500e+01
   1.8705000e+02   1.7100000e+01   5.3110395e+01
   1.6470000e+02   6.1500000e+00   4.8295855e+01
   1.7242500e+02   5.7750000e+00   4.0096090e+01
   1.7400000e+02   1.3200000e+01   2.7834065e+01
   1.9431119e+02   1.4581740e+01   3.0179960e+01
   1.9845000e+02   2.4750000e+01   3.5206330e+01
   2.0385000e+02   3.7500000e+01   5.3260850e+01
   2.0347500e+02   3.2625000e+01   1.2562938e+01
   2.2065000e+02   3.2700000e+01   4.9649900e+00
   2.3415000e+02   3.7050000e+01   2.5577250e+01
   2.3415000e+02   4.5300000e+01   3.2799055e+01
   2.1885000e+02   5.6700000e+01   2.7081790e+01
   2.2335000e+02   7.0200000e+01   2.9489060e+01
   1.9245000e+02   6.4800000e+01   2.5878155e+01
   1.8345000e+02   7.8750000e+01   3.5657690e+01
   1.6545000e+02   7.6950000e+01   3.8516320e+01
   1.6830000e+02   7.2750000e+01   4.6490400e+01
   1.5795000e+02   9.0750000e+01   5.2358125e+01
   1.4565000e+02   9.7350000e+01   2.2869065e+01
   1.4715000e+02   8.8950000e+01   1.9709525e+01
   1.3590000e+02   7.1700000e+01   1.0682260e+01
   1.5195000e+02   7.0800000e+01   1.5045440e+01
   1.4640000e+02   6.0750000e+01   4.5738135e+01
   1.4280000e+02   5.7450000e+01   5.4915845e+01
   1.1520000e+02   7.5000000e+01   6.8757650e+01
   1.3020000e+02   8.1450000e+01   6.3792655e+01
   1.2645000e+02   9.2100000e+01   6.0031295e+01
   1.2900000e+02   3.8250000e+01   6.3943110e+01
   1.4895000e+02   4.7700000e+01   4.1525405e+01
   1.4925000e+02   3.7950000e+01   4.2729045e+01
   1.5360000e+02   2.6400000e+01   4.1525410e+01
   1.5240000e+02   2.1600000e+01   3.4754965e+01
   1.4440348e+02   3.3729550e+01   1.3482118e+01
   1.4010000e+02   2.7000000e+01   1.0080445e+01
   1.2900000e+02   3.2850000e+01   2.2267250e+01
   1.2450000e+02   2.6250000e+01   3.6861325e+01
   1.1565000e+02   2.8200000e+01   4.7393130e+01
   1.0230000e+02   3.3300000e+01   6.9509925e+01
   1.3020000e+02   3.8400000e+01   4.0472230e+01
   1.2960000e+02   4.1100000e+01   3.0542240e+01
   1.2525000e+02   4.8000000e+01   2.2869070e+01
   1.2600000e+02   5.7750000e+01   2.6931335e+01
   1.0800000e+02   4.9950000e+01   4.1074045e+01
   1.0545000e+02   4.3800000e+01   2.9940425e+01
   1.0335000e+02   3.7200000e+01   2.6931335e+01
   9.9600000e+01   4.0800000e+01   8.7263550e+00
   1.0530000e+02   3.8700000e+01   1.3992260e+01
   1.1145000e+02   5.0850000e+01   6.6199950e+00
   1.0470000e+02   4.7850000e+01   2.2568160e+01
   9.4650000e+01   5.4750000e+01   5.1154450e+00
   1.0110000e+02   7.8600000e+01   1.7904075e+01
   9.2850000e+01   7.1550000e+01   3.6861325e+01
   8.1000000e+01   6.7200000e+01   4.2879495e+01
   9.8550000e+01   6.6450000e+01   2.5878155e+01
   1.0110000e+02   5.5500000e+01   4.0773140e+01
   9.7950000e+01   5.4600000e+01   2.4524065e+01
   1.1715000e+02   6.5550000e+01   3.2197240e+01
   1.3815000e+02   9.6750000e+01   4.2127225e+01
   1.3717500e+02   7.5600000e+01   4.1374955e+01
   1.0950000e+02   8.3250000e+01   4.5738130e+01
   1.1610000e+02   9.4500000e+01   2.9639515e+01
   1.0920000e+02   1.0125000e+02   2.8285425e+01
   1.2480000e+02   1.1400000e+02   2.7984515e+01
   1.0215000e+02   1.3650000e+02   5.8376300e+01
   1.1610000e+02   1.2300000e+02   6.3341295e+01
   1.2315000e+02   1.2630000e+02   5.8225845e+01
   1.0995000e+02   1.3162500e+02   4.9198583e+01
   1.0429254e+02   1.3429477e+02   2.8986075e+01
   1.0170000e+02   1.4415000e+02   3.1595420e+01
   9.7650000e+01   1.5412500e+02   4.0171318e+01
   1.0440000e+02   1.5960000e+02   1.8656345e+01
   1.2810000e+02   1.4520000e+02   1.9107710e+01
   1.5120000e+02   1.3530000e+02   2.6630425e+01
   1.5705000e+02   1.2165000e+02   3.2648605e+01
   1.6005000e+02   1.3860000e+02   2.7081790e+01
   1.8075000e+02   1.5435000e+02   4.0472230e+01
   1.9635000e+02   1.5180000e+02   6.6500835e+01
   1.9725000e+02   1.4430000e+02   6.7102650e+01
   1.8600000e+02   1.5165000e+02   2.8736785e+01
   1.9215000e+02   1.4535000e+02   2.6931335e+01
   2.1000000e+02   1.4415000e+02   2.0913160e+01
   2.3475000e+02   1.4310000e+02   4.0622680e+01
   2.4450000e+02   1.4520000e+02   4.5437225e+01
   2.6445000e+02   1.6785000e+02   5.1455400e+01
   2.6070000e+02   1.5960000e+02   6.0633115e+01
   2.6505000e+02   1.6005000e+02   6.9058560e+01
   2.4690000e+02   1.6230000e+02   6.9209015e+01
   2.3925000e+02   1.9335000e+02   3.5808145e+01
   2.3550000e+02   1.8315000e+02   3.8516325e+01
   2.0445000e+02   1.8240000e+02   3.4002690e+01
   2.3070000e+02   1.6995000e+02   2.3621335e+01
   2.3925000e+02   1.6635000e+02   2.8736790e+01
   2.4645000e+02   1.6290000e+02   2.9940425e+01
   2.6880000e+02   1.7340000e+02   3.4905420e+01
   2.6535000e+02   1.7760000e+02   3.9870410e+01
   2.4090000e+02   1.7880000e+02   3.8215415e+01
   2.4045000e+02   1.7925000e+02   3.0391785e+01
   2.6130000e+02   1.8525000e+02   3.6409965e+01
   2.7855000e+02   2.0025000e+02   3.1144060e+01
   2.9685000e+02   1.8855000e+02   2.2568155e+01
   2.8875000e+02   1.9935000e+02   9.1777150e+00
   2.8800000e+02   2.1330000e+02   2.8435880e+01
   2.6790000e+02   2.2830000e+02   8.7263500e+00
   2.7090000e+02   2.1060000e+02   1.6700435e+01
   2.2785000e+02   1.9785000e+02   7.3722650e+00
   2.0115000e+02   1.9155000e+02   7.2218100e+00
   1.8285000e+02   1.8690000e+02   1.0230900e+01
   1.5645000e+02   1.9425000e+02   2.3320430e+01
   1.6065000e+02   2.0025000e+02   2.6931335e+01
   1.7325000e+02   2.0430000e+02   3.4153145e+01
   1.7925000e+02   2.0190000e+02   3.0542245e+01
   1.7535000e+02   2.0775000e+02   2.3771790e+01
   1.8900000e+02   2.0985000e+02   2.1514980e+01
   1.9140000e+02   2.1870000e+02   2.3019525e+01
   2.1015611e+02   2.2168469e+02   2.0163960e+01
   2.1645000e+02   2.1750000e+02   2.4072700e+01
   2.0775000e+02   2.2605000e+02   4.7844495e+01
   1.9522483e+02   2.4585000e+02   3.1821275e+01
   2.0460000e+02   2.4795000e+02   4.0472230e+01
   1.9305000e+02   2.5980000e+02   5.5066305e+01
   1.8345000e+02   2.4465000e+02   1.4142710e+01
   2.0250000e+02   2.4090000e+02   1.9709525e+01
   2.1165000e+02   2.3625000e+02   2.1514975e+01
   2.2605000e+02   2.4375000e+02   3.2498145e+01
   2.1255000e+02   2.4840000e+02   4.7393130e+01
   2.1810000e+02   2.5215000e+02   5.8225845e+01
   2.1525000e+02   2.6325000e+02   2.9489060e+01
   2.0700000e+02   2.6460000e+02   3.3250420e+01
   1.7940000e+02   2.6985000e+02   3.8666780e+01
   1.5795000e+02   2.7945000e+02   3.0241335e+01
   1.5540000e+02   2.8335000e+02   5.0853580e+01
   1.5555000e+02   2.7270000e+02   4.8596765e+01
   1.4895000e+02   2.6910000e+02   4.3029950e+01
   1.4355000e+02   2.6445000e+02   5.1004035e+01
   1.5645000e+02   2.4555000e+02   4.4384045e+01
   1.7715000e+02   2.3400000e+02   3.4002690e+01
   1.7295000e+02   2.2920000e+02   2.2869070e+01
   1.5465000e+02   2.4180000e+02   2.4223155e+01
   1.5945000e+02   2.7195000e+02   2.5426790e+01
   1.4910000e+02   2.6715000e+02   3.1745875e+01
   1.4145000e+02   2.6835000e+02   2.9940425e+01
   1.3080000e+02   2.6925000e+02   3.7463140e+01
   1.2090000e+02   2.7240000e+02   5.3411305e+01
   1.1355000e+02   2.7330000e+02   6.5899020e+01
   1.2690000e+02   2.8530000e+02   6.4695385e+01
   1.2435000e+02   3.0435000e+02   4.3481315e+01
   1.1385000e+02   2.9085000e+02   5.5367210e+01
   1.0252500e+02   2.9430000e+02   6.3566975e+01
   9.4162585e+01   3.0648775e+02   6.5728977e+01
   8.8536225e+01   2.9823682e+02   4.9537030e+01
   9.2250000e+01   3.0885000e+02   4.0472225e+01
   9.9450000e+01   3.1560000e+02   4.0171320e+01
   1.1325000e+02   3.1215000e+02   2.4373610e+01
   1.1925000e+02   3.0285000e+02   3.0090880e+01
   9.9000000e+01   3.0300000e+02   1.1133620e+01
   1.0080000e+02   2.9025000e+02   1.3239985e+01
   9.6600000e+01   2.9565000e+02   3.2197240e+01
   8.1300000e+01   2.9625000e+02   3.1745875e+01
   9.4500000e+01   2.9190000e+02   4.4534495e+01
   1.3125000e+02   2.8695000e+02   3.4002690e+01
   1.3830000e+02   3.0390000e+02   1.2337260e+01
   1.3995000e+02   3.1350000e+02   1.8656340e+01
   1.4460000e+02   3.2130000e+02   2.4975425e+01
   1.5360000e+02   3.1890000e+02   3.1896330e+01
   1.6815000e+02   3.2820000e+02   4.7543585e+01
   1.8660000e+02   3.3915000e+02   4.3180410e+01
   1.7730000e+02   3.3000000e+02   2.9489060e+01
   1.6275000e+02   3.4380000e+02   4.0321770e+01
   1.4430000e+02   3.3450000e+02   2.9789970e+01
   1.9230000e+02   3.2520000e+02   2.4223155e+01
   2.0055000e+02   3.2220000e+02   3.5507235e+01
   1.8870000e+02   3.1665000e+02   4.0171320e+01
   1.6065000e+02   3.1320000e+02   2.9338610e+01
   1.7550000e+02   3.0825000e+02   1.4443620e+01
   1.8375000e+02   3.1620000e+02   1.3089535e+01
   1.6290000e+02   2.9865000e+02   4.6640850e+00
   1.6605000e+02   2.8515000e+02   4.9649950e+00
   1.7505000e+02   2.8755000e+02   1.0983170e+01
   1.7145000e+02   2.9220000e+02   2.0160890e+01
   1.6365000e+02   2.9355000e+02   2.0010430e+01
   1.4906216e+02   3.0101217e+02   1.8430565e+01
   1.5750000e+02   2.8290000e+02   2.1364525e+01
   1.8990000e+02   2.9100000e+02   7.8236250e+00
   2.1135000e+02   2.7825000e+02   1.2487715e+01
   2.0028715e+02   2.7371285e+02   1.6324445e+01
   1.9395000e+02   2.6910000e+02   1.6098615e+01
   1.8960000e+02   2.6640000e+02   1.1133620e+01
   1.4430000e+02   2.6010000e+02   1.0080440e+01
   1.3575000e+02   2.5800000e+02   1.1885895e+01
   1.2975000e+02   2.4510000e+02   1.4894985e+01
   1.0485000e+02   2.4585000e+02   2.1966345e+01
   1.0215000e+02   2.4360000e+02   3.7312685e+01
   1.0140000e+02   2.4510000e+02   4.6640855e+01
   1.0425000e+02   2.3535000e+02   6.1084475e+01
   9.3150000e+01   2.3985000e+02   6.3943110e+01
   8.4900000e+01   2.2650000e+02   4.8446310e+01
   6.7200000e+01   2.4495000e+02   5.1304945e+01
   8.0400000e+01   2.3460000e+02   2.7232245e+01
   7.2964100e+01   2.5034823e+02   4.3597390e+01
   8.0100000e+01   2.6805000e+02   5.5818575e+01
   8.2350000e+01   2.7780000e+02   6.0934020e+01
   7.3350000e+01   2.9085000e+02   6.6651290e+01
   7.6950000e+01   2.9040000e+02   5.8526750e+01
   8.4150000e+01   2.7240000e+02   2.4072700e+01
   7.5525000e+01   2.9355000e+02   5.9429475e+00
   7.8450000e+01   2.7922500e+02   1.5948165e+01
   9.9266520e+01   2.5777750e+02   1.4483315e+01
   1.1025000e+02   2.6655000e+02   2.1214070e+01
   1.1820000e+02   2.5665000e+02   2.7834060e+01
   1.1295000e+02   2.5335000e+02   4.3180405e+01
   1.1940000e+02   2.5440000e+02   4.8295860e+01
   1.2375000e+02   2.4330000e+02   4.8446310e+01
   8.5500000e+01   2.6475000e+02   4.7694040e+01
   8.5950000e+01   2.6010000e+02   3.0542240e+01
   1.5735000e+02   2.7705000e+02   1.3390440e+01
   1.9290000e+02   2.5935000e+02   4.3631800e+00
   2.1255000e+02   2.4915000e+02   8.8768100e+00
   2.3520000e+02   2.3130000e+02   1.0381350e+01
   2.3535000e+02   2.3505000e+02   2.1966340e+01
   2.3325000e+02   2.2470000e+02   3.8215415e+01
   2.2740000e+02   2.2800000e+02   4.8897675e+01
   2.4060000e+02   2.1615000e+02   3.5657690e+01
   2.4465000e+02   2.2065000e+02   2.1063615e+01
   2.3715000e+02   2.1465000e+02   2.8887245e+01
   2.6595000e+02   2.1915000e+02   4.3029950e+01
   2.6625000e+02   2.4000000e+02   4.0321775e+01
   2.7435000e+02   2.2815000e+02   2.6329520e+01
   2.8350000e+02   2.4390000e+02   2.8435880e+01
   2.9310000e+02   2.4735000e+02   3.0090880e+01
   2.7555000e+02   2.3310000e+02   5.0703130e+01
   2.7555000e+02   2.2545000e+02   5.6119480e+01
   2.7465000e+02   2.5005000e+02   2.1665435e+01
   2.1105000e+02   2.2365000e+02   5.7172650e+00
   2.1120000e+02   2.3025000e+02   1.7001345e+01
   1.9125000e+02   2.1405000e+02   6.3190800e+00
   1.6500000e+02   2.1600000e+02   6.6199900e+00
   1.5090000e+02   2.3115000e+02   2.1966340e+01
   1.3275000e+02   1.9155000e+02   1.1584990e+01
   1.3503553e+02   1.8270046e+02   2.2154295e+01
   1.4610000e+02   1.6290000e+02   2.5125885e+01
   1.5660000e+02   1.7295000e+02   1.9709525e+01
   1.6005000e+02   1.6785000e+02   1.0381350e+01
   1.5585000e+02   1.5915000e+02   1.4142710e+01
   1.5600000e+02   1.3575000e+02   1.0531805e+01
   1.5210000e+02   1.3470000e+02   6.7704450e+00
   1.3500000e+02   1.2795000e+02   2.3320430e+01
   1.3260000e+02   1.3215000e+02   3.6259505e+01
   1.1568692e+02   1.2374907e+02   2.6329980e+01
   1.0485000e+02   1.1685000e+02   2.8285425e+01
   1.0275000e+02   1.1385000e+02   4.5738130e+01
   8.7900000e+01   1.1565000e+02   5.4013125e+01
   7.3200000e+01   1.2420000e+02   2.7683610e+01
   7.2600000e+01   1.1880000e+02   1.5797710e+01
   8.7150000e+01   9.7350000e+01   1.6850890e+01
   7.7100000e+01   9.3900000e+01   2.3470885e+01
   8.8800000e+01   1.0695000e+02   1.4293165e+01
   1.0320000e+02   1.1835000e+02   1.2337260e+01
   1.1332500e+02   1.3537500e+02   1.4217937e+01
   1.2690000e+02   1.3470000e+02   5.2659000e+00
   1.2270000e+02   1.1445000e+02   9.1777150e+00
   1.1235000e+02   1.1670000e+02   1.5948165e+01
   1.2735000e+02   1.1115000e+02   1.2186805e+01
   7.3050000e+01   1.2975000e+02   1.0832720e+01
   1.0628413e+02   9.5886385e+01   8.9122850e+00
   1.1010000e+02   8.1450000e+01   1.4443620e+01
   1.2375000e+02   6.8550000e+01   1.7904070e+01
   6.4500000e+01   1.1565000e+02   1.0983170e+01
   4.3950000e+01   1.0785000e+02   1.2487715e+01
   3.3450000e+01   1.0230000e+02   1.8204980e+01
   3.3750000e+01   9.6600000e+01   2.6028610e+01
   2.0550000e+01   9.9900000e+01   3.0241335e+01
   1.7850000e+01   1.2990000e+02   3.0542245e+01
   1.2900000e+01   1.3815000e+02   2.6780880e+01
   1.0650000e+01   1.2495000e+02   1.3691350e+01
   2.5200000e+01   1.3035000e+02   5.8677200e+00
   2.5650000e+01   1.4580000e+02   7.0713550e+00
   4.2750000e+01   1.3410000e+02   3.2347695e+01
   5.6850000e+01   1.6815000e+02   1.0682260e+01
   5.2950000e+01   1.4925000e+02   1.9709525e+01
   5.0400000e+01   1.3020000e+02   9.3281700e+00
   4.0800000e+01   1.2645000e+02   5.4163600e+00
   6.3150000e+01   1.2420000e+02   4.6640850e+00
   4.5600000e+01   1.7145000e+02   2.3320430e+01
   4.1550000e+01   1.7985000e+02   3.0241335e+01
   3.0750000e+01   1.7880000e+02   3.5507235e+01
   3.8850000e+01   1.7145000e+02   5.5066305e+01
   4.4100000e+01   1.6380000e+02   5.3862665e+01
   2.9700000e+01   1.9080000e+02   1.8204980e+01
   1.1400000e+01   1.8075000e+02   2.1514980e+01
   1.4548310e+01   1.6661201e+02   3.0504980e+01
   2.7150000e+01   1.6335000e+02   2.3169975e+01
   1.1850000e+01   1.6110000e+02   7.3722650e+00
   1.8600000e+01   1.1880000e+02   5.5668100e+00
   2.6625000e+01   1.3852500e+02   2.2267250e+01
   3.4650000e+01   9.0600000e+01   2.6329520e+01
   3.0750000e+01   8.5800000e+01   4.5888585e+01
   3.0000000e+01   6.7950000e+01   2.3621340e+01
   4.1100000e+01   8.1900000e+01   7.2218100e+00
   7.1400000e+01   7.0050000e+01   8.8768100e+00
   7.9950000e+01   7.3650000e+01   1.0381355e+01
   6.7650000e+01   5.9700000e+01   7.9740850e+00
   2.7600000e+01   4.7850000e+01   5.7172650e+00
   2.2499690e+01   5.5650000e+01   8.5755900e+00
   2.5800000e+01   8.2650000e+01   5.1154500e+00
   2.0250000e+01   4.4700000e+01   4.0622700e+00
   8.8500000e+00   3.8250000e+01   1.5496800e+01
   1.4400000e+01   4.3200000e+01   2.4524065e+01
   5.8500000e+00   5.1900000e+01   2.9940425e+01
   4.0050000e+01   2.7150000e+01   3.2799055e+01
   5.1750000e+01   1.1250000e+01   3.8365870e+01
   5.3250000e+01   1.1100000e+01   2.3320430e+01
   4.1400000e+01   7.6500000e+00   1.7753615e+01
   3.5100000e+01   1.0050000e+01   3.6259510e+01
   2.8650000e+01   1.9800000e+01   2.8736790e+01
   1.9350000e+01   2.1000000e+01   2.0461795e+01
   1.2450000e+01   2.4300000e+01   1.3992260e+01
   2.3550000e+01   1.4700000e+01   9.3281700e+00
   3.3150000e+01   1.3950000e+01   1.3390440e+01
   5.5200000e+01   3.5850000e+01   1.1735445e+01
   6.3000000e+01   2.5500000e+01   9.9299900e+00
   6.7950000e+01   2.3550000e+01   2.3320430e+01
   7.7100000e+01   2.0850000e+01   2.3771795e+01
   6.3600000e+01   1.3050000e+01   1.3239985e+01
   5.2050000e+01   7.2000000e+00   5.2659000e+00
   6.9150000e+01   2.7900000e+01   5.2659000e+00
   7.2750000e+01   5.8950000e+01   1.0531810e+01
   8.1300000e+01   6.3600000e+01   8.5759000e+00
   3.5400000e+01   7.4700000e+01   4.5136300e+00
   7.7175000e+01   1.2750000e+02   3.0843153e+01
   1.3464178e+02   1.1173728e+02   1.9046760e+01
   1.4835000e+02   1.1085000e+02   1.6399525e+01
   1.9125000e+02   1.0725000e+02   5.8677200e+00
   1.9080000e+02   1.1550000e+02   5.1154500e+00
   2.0025000e+02   1.2330000e+02   9.1777150e+00
   2.2500000e+02   1.4895000e+02   1.5948160e+01
   2.6505000e+02   1.4835000e+02   4.4083135e+01
   2.8140000e+02   1.4955000e+02   4.9198580e+01
   2.9010000e+02   1.5960000e+02   5.8225845e+01
   2.8441107e+02   1.7105532e+02   6.2059140e+01
   2.9595000e+02   1.6500000e+02   5.0703130e+01
   2.9700000e+02   1.8075000e+02   4.7994950e+01
   3.0480000e+02   1.9035000e+02   2.9338605e+01
   3.0240000e+02   1.5240000e+02   3.1745880e+01
   3.0255000e+02   1.4235000e+02   3.5507235e+01
   2.9565000e+02   1.2270000e+02   6.9660380e+01
   2.9115000e+02   1.0155000e+02   5.0552675e+01
   2.9970000e+02   9.3000000e+01   5.2057215e+01
   3.1770000e+02   1.1085000e+02   7.0412650e+01
   3.1770000e+02   1.2495000e+02   5.8677205e+01
   3.1860000e+02   1.0050000e+02   4.4384045e+01
   3.4290000e+02   1.0185000e+02   4.5587680e+01
   3.4725000e+02   9.7200000e+01   3.9268595e+01
   3.5250000e+02   7.0500000e+01   5.3712210e+01
   3.4080000e+02   5.4000000e+01   6.3040390e+01
   3.5490000e+02   7.6950000e+01   6.7854925e+01
   3.6030000e+02   8.5950000e+01   6.0934020e+01
   3.6765000e+02   8.4750000e+01   5.5367215e+01
   3.7335000e+02   8.7750000e+01   6.0031300e+01
   3.6742500e+02   1.1220000e+02   6.0031298e+01
   3.4710000e+02   1.1910000e+02   5.8827665e+01
   3.4620007e+02   1.2660008e+02   5.5517735e+01
   3.6495000e+02   1.1940000e+02   4.1074050e+01
   3.6495000e+02   1.3080000e+02   3.0843155e+01
   3.5775000e+02   1.3530000e+02   4.1374955e+01
   3.4080000e+02   1.3815000e+02   4.7994945e+01
   3.4065000e+02   1.2667500e+02   5.2282900e+01
   3.2925000e+02   1.3305000e+02   4.4534495e+01
   3.4305000e+02   1.1460000e+02   3.2046785e+01
   3.4630219e+02   1.0287738e+02   3.2815300e+01
   3.4035000e+02   9.4500000e+01   1.3540895e+01
   3.4072500e+02   1.2637500e+02   1.0230898e+01
   3.5603894e+02   1.1373033e+02   2.1004845e+01
   3.5835000e+02   1.0305000e+02   2.1214067e+01
   3.6270000e+02   9.1200000e+01   2.1063615e+01
   3.4920000e+02   6.0300000e+01   1.5948165e+01
   3.5220000e+02   4.0650000e+01   5.8978120e+01
   3.4725000e+02   4.3650000e+01   6.1385390e+01
   3.3423805e+02   1.7550000e+01   5.5138580e+01
   3.3030000e+02   1.2300000e+01   3.3250420e+01
   3.1455000e+02   1.3050000e+01   4.2428135e+01
   3.1545000e+02   2.0400000e+01   4.7694040e+01
   2.8935000e+02   1.4400000e+01   3.1896330e+01
   2.7195000e+02   3.0300000e+01   5.5066305e+01
   2.7825000e+02   4.3350000e+01   6.6049470e+01
   3.1410000e+02   4.5750000e+01   5.3110395e+01
   3.1151182e+02   3.8661800e+01   4.8295050e+01
   3.0030000e+02   4.4700000e+01   2.6479970e+01
   3.0195000e+02   5.0850000e+01   3.3400875e+01
   3.0081557e+02   6.7392625e+01   6.6971115e+01
   2.9355000e+02   7.6050000e+01   6.7253110e+01
   3.0900000e+02   5.9923590e+01   2.6172290e+01
   3.2415000e+02   5.6850000e+01   2.3922245e+01
   3.2625000e+02   6.0600000e+01   3.4905420e+01
   3.2265000e+02   5.0850000e+01   4.3782225e+01
   3.2640000e+02   7.2300000e+01   2.3771795e+01
   3.2205000e+02   9.1500000e+01   4.1525410e+01
   3.0330000e+02   7.8600000e+01   4.4985860e+01
   2.7960000e+02   6.2400000e+01   3.5657690e+01
   2.8050000e+02   7.4400000e+01   2.8435880e+01
   2.7750000e+02   8.4300000e+01   3.3099965e+01
   2.7885000e+02   8.9100000e+01   4.2729045e+01
   2.6745000e+02   9.0450000e+01   5.4614940e+01
   2.6055000e+02   9.6450000e+01   5.2207670e+01
   2.5470000e+02   7.0050000e+01   4.5437225e+01
   2.5545000e+02   6.5400000e+01   5.2207670e+01
   2.4809881e+02   6.5671635e+01   3.6569945e+01
   2.5395000e+02   9.4500000e+00   4.0773135e+01
   2.3220000e+02   1.0350000e+01   4.0321775e+01
   2.1645000e+02   4.5000000e+00   3.8516320e+01
   2.1180000e+02   6.7500000e+00   4.6640860e+01
   2.0160000e+02   1.2150000e+01   4.5136310e+01
   2.1690000e+02   8.2500000e+00   2.5878155e+01
   1.9910945e+02   1.4010235e+01   2.1183665e+01
   1.8000000e+02   3.2250000e+01   1.2788620e+01
   1.7535000e+02   1.6050000e+01   9.4786250e+00
   1.4625000e+02   1.3050000e+01   1.0381350e+01
   1.4820000e+02   6.0000000e+00   1.8505885e+01
   1.4445000e+02   1.1250000e+01   2.6179065e+01
   1.8705000e+02   4.6050000e+01   1.0381355e+01
   2.0745000e+02   6.1800000e+01   9.7795350e+00
   2.2080000e+02   7.2600000e+01   2.1665430e+01
   2.2740000e+02   9.6300000e+01   2.3621340e+01
   2.2785000e+02   1.0860000e+02   2.1815885e+01
   2.2875000e+02   1.1295000e+02   1.2939075e+01
   2.4075000e+02   1.3140000e+02   1.3691350e+01
   2.6190000e+02   1.2900000e+02   2.1966340e+01
   2.7209828e+02   1.2723564e+02   3.2347695e+01
   2.6760000e+02   1.1535000e+02   4.0321770e+01
   2.7525000e+02   1.2060000e+02   6.6350380e+01
   2.7840000e+02   1.2615000e+02   7.2368560e+01
   2.7735000e+02   1.3395000e+02   7.1766740e+01
   2.5695000e+02   1.3110000e+02   6.6199925e+01
   2.6115000e+02   1.2255000e+02   6.0858800e+01
   2.7855000e+02   1.3215000e+02   6.2438570e+01
   2.8500000e+02   1.2990000e+02   6.3048925e+01
   2.8920000e+02   1.2120000e+02   6.1084480e+01
   2.9925000e+02   1.1880000e+02   4.2277675e+01
   3.0165000e+02   1.0860000e+02   4.1074045e+01
   2.9625000e+02   1.0305000e+02   3.9118140e+01
   2.9490000e+02   1.0050000e+02   3.0692695e+01
   3.0780000e+02   9.1800000e+01   1.3841805e+01
   3.0435000e+02   6.0150000e+01   1.7302255e+01
   3.0885000e+02   6.1800000e+01   8.5759000e+00
   2.8800000e+02   8.4750000e+01   5.5668100e+00
   2.9115000e+02   9.1200000e+01   9.3281750e+00
   2.8545000e+02   7.5000000e+01   2.1815890e+01
   2.8110000e+02   7.2600000e+01   6.4695400e+00
   2.7135000e+02   7.0650000e+01   1.3841805e+01
   2.6115000e+02   7.2750000e+01   1.1284080e+01
   2.5635000e+02   7.9950000e+01   9.9299900e+00
   2.6130000e+02   9.8250000e+01   2.6931335e+01
   2.4495000e+02   8.8800000e+01   1.5045440e+01
   2.3775025e+02   8.9850260e+01   3.7604975e+01
   2.3940000e+02   7.4850000e+01   3.2799055e+01
   2.3820000e+02   5.8650000e+01   1.0080445e+01
   2.6055000e+02   4.5900000e+01   1.0230895e+01
   2.5560000e+02   3.7500000e+01   7.8236250e+00
   2.4435000e+02   2.5350000e+01   2.5727700e+01
   2.4165000e+02   3.8850000e+01   3.5356780e+01
   2.2755000e+02   2.0850000e+01   3.0391785e+01
   2.2290000e+02   1.6200000e+01   8.2749900e+00
   2.6745000e+02   2.5950000e+01   1.1584990e+01
   2.7045000e+02   2.9400000e+01   2.8435880e+01
   2.9295000e+02   2.8650000e+01   1.7452710e+01
   2.9160000e+02   3.9150000e+01   4.4083135e+01
   2.9385000e+02   2.9400000e+01   5.1004035e+01
   2.9055000e+02   1.8300000e+01   2.0461800e+01
   2.8230000e+02   8.7000000e+00   1.4443620e+01
   2.6175000e+02   1.1850000e+02   1.2337260e+01
   2.7120000e+02   1.1190000e+02   1.2939075e+01
   2.9145000e+02   1.1880000e+02   2.8586335e+01
   2.9505000e+02   1.2360000e+02   1.5045440e+01
   2.9415000e+02   1.3620000e+02   1.3089530e+01
   3.0030000e+02   1.3500000e+02   2.3771790e+01
   3.1680000e+02   1.2915000e+02   2.8059743e+01
   3.1560000e+02   1.0095000e+02   5.8677200e+00
   3.2955000e+02   8.8800000e+01   8.1245400e+00
   3.2331820e+02   8.0701505e+01   1.1065200e+01
   3.2325000e+02   1.4055000e+02   1.5496800e+01
   3.4031462e+02   1.3218538e+02   2.5728200e+01
   3.3900000e+02   1.4235000e+02   3.0090875e+01
   3.5445000e+02   1.4145000e+02   2.6028610e+01
   3.7665000e+02   1.7250000e+02   3.8666775e+01
   3.8505000e+02   1.8015000e+02   3.3250420e+01
   3.7155000e+02   1.5405000e+02   8.2749900e+00
   3.8392533e+02   1.4429913e+02   1.8016970e+01
   3.8865000e+02   1.3065000e+02   8.2749900e+00
   3.7560000e+02   1.3245000e+02   1.0983170e+01
   3.7590000e+02   1.1295000e+02   2.2869070e+01
   3.8025000e+02   9.9600000e+01   3.1144055e+01
   3.7980000e+02   8.0850000e+01   3.7914505e+01
   3.8580000e+02   7.6050000e+01   3.3852240e+01
   3.8685000e+02   1.0065000e+02   2.2342478e+01
   3.5250000e+02   1.4520000e+02   8.2749900e+00
   3.3585000e+02   1.4355000e+02   6.3190850e+00
   3.0585000e+02   1.6815000e+02   1.0080440e+01
   2.8563549e+02   1.5254999e+02   1.2599725e+01
   2.7855000e+02   1.5195000e+02   2.0461795e+01
   2.9325000e+02   1.4730000e+02   3.2046785e+01
   2.4697500e+02   1.5487500e+02   2.3320430e+01
   3.1470000e+02   1.9065000e+02   1.1584990e+01
   3.0990000e+02   2.0025000e+02   2.3922245e+01
   3.1125000e+02   2.1360000e+02   1.4594075e+01
   3.1425000e+02   2.2575000e+02   1.5195890e+01
   3.1365000e+02   2.3490000e+02   1.9859980e+01
   3.1642500e+02   2.2867500e+02   1.1509760e+01
   2.9595000e+02   2.3550000e+02   7.2218100e+00
   2.9445000e+02   2.4930000e+02   5.5668100e+00
   3.0120000e+02   2.5110000e+02   2.5426795e+01
   2.8605000e+02   2.8020000e+02   1.3691345e+01
   2.9685000e+02   2.8335000e+02   3.0542240e+01
   2.8665000e+02   2.7015000e+02   3.3250420e+01
   3.2865000e+02   2.7135000e+02   1.3691345e+01
   3.0930000e+02   2.8050000e+02   7.5227200e+00
   2.7870000e+02   2.8305000e+02   1.5045440e+01
   2.7975000e+02   2.9535000e+02   2.9940425e+01
   2.7720000e+02   2.3715000e+02   4.2127250e+00
   3.3405000e+02   2.3100000e+01   2.2718610e+01
   3.3075000e+02   3.0150000e+01   2.9940425e+01
   3.2865000e+02   3.6900000e+01   3.3551330e+01
   3.0600000e+02   3.9150000e+01   2.2267245e+01
   3.1350000e+02   2.1600000e+01   1.7001345e+01
   2.8065000e+02   1.3485000e+02   4.3180410e+01
   2.8425000e+02   1.2660000e+02   7.1917195e+01
   2.7375000e+02   1.2600000e+02   6.7704470e+01
   2.8065000e+02   1.1955000e+02   7.1014470e+01
   2.7780000e+02   1.1460000e+02   7.0563100e+01
   2.7840000e+02   1.2525000e+02   6.2438565e+01
   2.8785000e+02   1.2127500e+02   6.6801748e+01
   2.6865000e+02   1.0650000e+02   3.2799055e+01
   2.1525000e+02   9.8550000e+01   1.2638165e+01
   2.0190000e+02   9.5850000e+01   1.2788620e+01
   1.9642511e+02   7.9199585e+01   1.9069725e+01
   2.1168741e+02   5.4074455e+01   1.3577320e+01
   1.6935000e+02   4.3950000e+01   4.8145400e+00
   1.5960000e+02   5.4300000e+01   7.9740800e+00
   1.7580000e+02   6.6150000e+01   9.6290800e+00
   1.7505000e+02   7.6950000e+01   1.0381350e+01
   1.3845000e+02   5.2950000e+01   1.6399530e+01
   1.3440000e+02   5.5950000e+01   2.6329515e+01
   1.5645000e+02   7.2450000e+01   9.1777200e+00
   1.6935000e+02   3.1275000e+01   6.0934000e+00
   2.3415000e+02   1.5300000e+01   3.3099965e+01
   2.6835000e+02   5.6700000e+01   3.8666780e+01
   2.6302500e+02   5.3250000e+01   3.0918377e+01
   2.8335000e+02   9.8400000e+01   3.9419045e+01
   3.0735000e+02   5.7450000e+01   6.8155835e+01
   2.8972500e+02   1.5075000e+01   5.3787440e+01
   3.4725000e+02   3.0450000e+01   4.5587675e+01
   3.5715000e+02   3.0450000e+01   4.8897670e+01
   3.6360000e+02   2.1300000e+01   4.4384040e+01
   3.7590000e+02   1.7550000e+01   2.9489060e+01
   3.6690000e+02   3.4800000e+01   3.6109055e+01
   3.6615000e+02   4.8750000e+01   5.7924935e+01
   3.6570000e+02   4.0950000e+01   2.6931335e+01
   3.7410000e+02   4.9050000e+01   2.0160890e+01
   3.7020000e+02   6.2250000e+01   2.7834065e+01
   3.6615000e+02   6.8400000e+01   3.5507235e+01
   3.7845000e+02   3.7950000e+01   1.6249070e+01
   3.7920000e+02   4.2600000e+01   7.3722650e+00
   3.5595000e+02   4.2300000e+01   1.7603165e+01
   3.5820000e+02   3.6900000e+01   5.7774485e+01
   3.4365000e+02   1.2765000e+02   2.2116795e+01
   3.7365000e+02   1.2075000e+02   3.5657690e+01
   3.2329393e+02   7.7486505e+01   6.8975835e+01
   3.5265000e+02   8.1450000e+01   5.1756305e+01
   3.4485180e+02   8.0101170e+01   4.1122555e+01
   3.1965000e+02   1.2532500e+02   4.7543585e+01
   3.2295000e+02   1.3245000e+02   5.2809490e+01
   3.3660000e+02   1.2450000e+02   6.1987205e+01
   2.9010000e+02   1.3260000e+02   6.8005380e+01
   2.9790000e+02   1.4550000e+02   6.0482655e+01
   2.5380000e+02   1.4145000e+02   5.1756305e+01
   2.5110000e+02   1.4805000e+02   6.2589020e+01
   2.2350000e+02   1.5570000e+02   1.7603160e+01
   1.8645000e+02   1.3905000e+02   1.2788620e+01
   1.7940000e+02   1.1640000e+02   2.1514975e+01
   1.8885000e+02   1.0514951e+02   2.2154285e+01
   1.6815000e+02   1.1745000e+02   1.3841805e+01
   1.6680000e+02   1.2570000e+02   1.0983170e+01
   2.1532500e+02   1.6440000e+02   8.8768100e+00
   2.2545000e+02   1.7445000e+02   4.0622700e+00
   2.2650035e+02   1.8356223e+02   1.2487000e+01
   2.4510000e+02   1.8645000e+02   9.7795350e+00
   2.5230000e+02   1.7700000e+02   1.3315210e+01
   2.6130000e+02   1.7077500e+02   2.2793840e+01
   2.8155000e+02   1.8765000e+02   1.0080440e+01
   2.7495000e+02   1.9410000e+02   7.0713550e+00
   9.7650000e+01   1.8645000e+02   7.0713550e+00
   1.5630000e+02   1.7370000e+02   5.2659000e+00
   2.1585000e+02   2.7150000e+02   1.2939080e+01
   2.3025000e+02   2.8005000e+02   1.2939075e+01
   1.8375000e+02   3.0120000e+02   2.5727700e+01
   1.2298071e+02   2.8399795e+02   1.6896645e+01
   1.0695000e+02   3.1155000e+02   6.9209000e+00
   1.2495000e+02   3.3375000e+02   1.8355435e+01
   1.1205000e+02   3.3450000e+02   2.2718615e+01
   1.2885000e+02   3.4095000e+02   4.0622700e+00
   1.4715000e+02   2.9077500e+02   3.7764050e+01
   1.9132500e+02   2.7945000e+02   3.3701780e+01
   1.7910000e+02   2.4465000e+02   7.3722625e+00
   2.2410000e+02   1.9815000e+02   3.0993605e+01
   2.2095000e+02   2.0400000e+02   4.5136315e+01
   2.2500000e+02   2.0190000e+02   5.5216755e+01
   2.1450000e+02   1.8232500e+02   1.9258160e+01
   2.3595000e+02   1.8150000e+02   5.0251760e+01
   2.3805000e+02   1.7190000e+02   5.1756310e+01
   2.6835000e+02   1.7505000e+02   4.8596770e+01
   2.5275000e+02   1.5660000e+02   6.5146745e+01
   1.9569643e+02   1.5715360e+02   2.3522447e+01
   1.4745000e+02   1.6545000e+02   3.5206325e+01
   1.1940000e+02   1.4910000e+02   1.6324300e+01
   1.0905000e+02   1.4910000e+02   1.4669300e+01
   9.8175000e+01   7.3500000e+01   2.0913162e+01
   9.0300000e+01   4.1250000e+01   5.2659000e+00
   1.0095000e+02   2.7450000e+01   2.0913160e+01
   1.2450000e+02   3.0150000e+01   3.0692700e+01
   1.4925000e+02   8.6550000e+01   2.9188153e+01
   1.9635000e+02   1.4550000e+01   5.4765395e+01
   1.8165000e+02   4.0650000e+01   4.1224500e+01
   2.4150000e+02   9.4950000e+01   5.2809485e+01
   1.8930000e+02   8.8350000e+01   5.3260850e+01
   1.4370000e+02   1.5360000e+02   3.7011780e+01
   1.5315000e+02   1.5015000e+02   4.3029955e+01
   2.1375000e+02   1.6215000e+02   3.6710870e+01
   2.2365000e+02   1.1640000e+02   4.9349037e+01
   1.9192500e+02   1.0342500e+02   6.4845840e+01
   1.8675000e+02   8.8650000e+01   6.5146745e+01
   2.4300000e+02   7.1700000e+01   6.5146750e+01
   2.2455000e+02   3.8475000e+01   3.4454055e+01
   3.6765000e+02   3.7125000e+01   5.6646073e+01
   3.8632500e+02   6.6150000e+01   5.7323117e+01
   3.5668292e+02   6.9350200e+01   5.9179072e+01
   3.7275000e+02   1.5202500e+02   3.4830192e+01
   3.8017500e+02   1.6432500e+02   3.4378830e+01
   3.7440000e+02   1.7955000e+02   6.6350380e+01
   3.7440000e+02   1.4047500e+02   6.5372428e+01
   3.6360000e+02   1.4340000e+02   5.5517670e+01
   3.3675000e+02   1.0837500e+02   7.1315375e+01
   2.5710000e+02   1.0087500e+02   6.3491750e+01
   2.4840000e+02   9.5850000e+01   5.8225845e+01
   2.3385000e+02   1.2330000e+02   5.6871755e+01
   1.2465000e+02   2.0145000e+02   4.8145400e+01
   1.3440000e+02   2.0115000e+02   5.2207670e+01
   1.4715000e+02   2.0445000e+02   5.3862665e+01
   2.0985000e+02   3.0525000e+01   6.7478792e+01
   2.0632500e+02   3.9900000e+01   6.2438567e+01
   9.3225000e+01   1.8450000e+01   1.2562940e+01
   4.0350167e+01   9.2019145e+01   3.0420680e+01
   4.7850000e+01   1.5975000e+02   4.3782230e+01
   3.7650000e+01   5.8200000e+01   4.6640860e+01
   1.7550000e+01   4.3500000e+01   3.5206328e+01
   3.9900000e+01   5.9850000e+01   6.9058560e+01
   5.1750000e+01   7.1850000e+01   5.6119480e+01
   3.5250000e+01   7.2300000e+01   7.0412650e+01
   4.3050000e+01   7.4550000e+01   6.9961285e+01
   4.8300000e+01   6.1800000e+01   6.6801745e+01
   1.0027500e+02   4.4175000e+01   5.3185625e+01
   9.0000000e+01   7.2300000e+01   6.2739480e+01
   1.7100000e+01   2.2050000e+02   3.5055875e+01
   8.2500000e+00   2.3100000e+02   4.6339945e+01
   2.2950000e+01   2.4450000e+02   4.9950855e+01
   1.8300000e+01   2.4450000e+02   4.0472230e+01
   9.9000000e+01   3.3810000e+02   1.7001345e+01
   8.6512615e+01   3.5779147e+02   1.3125210e+01
   8.2650000e+01   3.6030000e+02   6.7704450e+00
   6.9600000e+01   3.6660000e+02   5.8677250e+00
   7.6050000e+01   3.8055000e+02   1.8806795e+01
   8.4000000e+01   3.5310000e+02   3.8441093e+01
   1.1070000e+02   3.7950000e+02   3.0542240e+01
   1.0597500e+02   3.5662500e+02   3.8742005e+01
   1.3305000e+02   3.7635000e+02   1.7001345e+01
   1.3980000e+02   3.7935000e+02   1.6098620e+01
   1.5045000e+02   3.8160000e+02   1.4744530e+01
   1.5690000e+02   3.6075000e+02   4.6640850e+00
   1.6290000e+02   3.9195000e+02   7.0713550e+00
   1.3117500e+02   3.7890000e+02   2.5426792e+01
   9.4725000e+01   3.8872500e+02   1.3390438e+01
   5.4000000e+01   3.5640000e+02   2.1966345e+01
   1.5525000e+01   3.0555000e+02   3.8441097e+01
   1.9477500e+02   3.0187500e+02   2.1815885e+01
   2.2845000e+02   2.9370000e+02   2.0913160e+01
   2.2530000e+02   3.2055000e+02   1.5722482e+01
   2.2515000e+02   3.2550000e+02   2.3320430e+01
   2.3145000e+02   3.2400000e+02   3.0542245e+01
   2.4135000e+02   3.1860000e+02   2.0461795e+01
   2.5065000e+02   3.0315000e+02   2.0612250e+01
   2.3280000e+02   2.9730000e+02   2.0311345e+01
   2.5275000e+02   3.0060000e+02   8.2749900e+00
   2.7090000e+02   3.0795000e+02   9.7795350e+00
   3.4125000e+02   3.4455000e+02   5.5668100e+00
   3.4320000e+02   3.5100000e+02   1.1133625e+01
   3.2730000e+02   3.6405000e+02   6.2438550e+00
   3.1635000e+02   3.8505000e+02   1.3390440e+01
   2.7630000e+02   3.0675000e+02   1.9559070e+01
   2.3220000e+02   3.3802500e+02   5.6345165e+01
   2.1967500e+02   3.5182500e+02   3.6109055e+01
   1.5135000e+02   3.6232500e+02   4.1901545e+01
   1.3245000e+02   3.6757500e+02   6.5372428e+01
   2.1420000e+02   3.2865000e+02   5.3260850e+01
   2.1720000e+02   3.1350000e+02   4.9273810e+01
   2.4825000e+02   3.1725000e+02   4.4534500e+01
   2.8042500e+02   3.5820000e+02   9.9299875e+00
   3.1425000e+02   3.4275000e+02   3.3099965e+01
   3.5085000e+02   3.8130000e+02   1.6098615e+01
   3.3945000e+02   3.3090000e+02   2.3019520e+01
   3.4560000e+02   3.1417500e+02   1.3616120e+01
   3.0840000e+02   3.8302500e+02   3.6936552e+01
   3.0285000e+02   3.5145000e+02   5.4163580e+01
   3.2055000e+02   3.4335000e+02   5.1756310e+01
   3.2625000e+02   3.0112500e+02   2.9489060e+01
   3.4267500e+02   2.8890000e+02   1.9107705e+01
   3.5872500e+02   3.3285000e+02   3.9042915e+01
   3.8865000e+02   3.7410000e+02   3.6710870e+01
   3.5610000e+02   3.6727500e+02   4.5662905e+01
   3.6210000e+02   2.8035000e+02   5.5216755e+01
   3.8595000e+02   3.4890000e+02   5.5517670e+01
   3.5152500e+02   3.2790000e+02   7.0563102e+01
   3.6262500e+02   2.5882500e+02   6.1911980e+01
   3.4380000e+02   2.5755000e+02   2.8134970e+01
   3.3690000e+02   2.4465000e+02   5.7548800e+01
   2.7600000e+02   2.1675000e+02   5.0402215e+01
   2.5916246e+02   2.0413127e+02   4.7599930e+01
   2.9235000e+02   2.2537500e+02   5.4013123e+01
   3.3345000e+02   3.8872500e+02   7.1014467e+01
   2.5777500e+02   3.6075000e+02   4.6490403e+01
   2.6797500e+02   3.7123519e+02   4.2473017e+01
   2.5192500e+02   2.5012500e+02   3.6861325e+01
   2.6100000e+02   2.5395000e+02   5.3862670e+01
   1.7940000e+02   3.1995000e+02   6.7328338e+01
   1.6260000e+02   3.0120000e+02   6.6801745e+01
   5.3100000e+01   3.1530000e+02   5.6269937e+01
   4.2525000e+01   3.0810000e+02   5.5592890e+01
   1.3875000e+02   2.5875000e+02   6.8682427e+01
   1.0050000e+02   1.8465000e+02   3.8064957e+01
   9.8175000e+01   1.1190000e+02   5.7172665e+01
   3.7500000e+01   6.2625000e+01   6.4168795e+01
   7.3500000e+00   8.7150000e+01   3.2272465e+01
   1.9005000e+02   2.7232500e+02   6.7027425e+01
   2.5020000e+02   3.5250000e+02   6.9810832e+01
   2.8267500e+02   3.0007500e+02   3.8365868e+01
   7.4250000e+00   3.3502500e+02   1.4518850e+01
   7.9875092e+01   2.3025017e+01   5.8902828e+01
   4.9162500e+01   6.5925000e+01   7.0525491e+01
   1.5450000e+01   6.8625000e+01   3.4454053e+01
   2.2797671e+02   1.6807722e+02   5.1448108e+01
   8.5081607e+01   2.5092386e+02   2.0074624e+01
   2.5477502e+02   7.8974945e+01   4.1751107e+01
   3.8175000e+02   8.2950000e+01   5.7022210e+01
   1.3732500e+02   3.3570000e+02   1.2186802e+01
