# Supplementary material for: Resilience of three-dimensional sinusoidal networks in liver tissue
Source: PLoS Comput Biol. 2020 Jun 29;16(6):e1007965. doi: 10.1371/journal.pcbi.1007965 (PMC7351228; doi:10.1371/journal.pcbi.1007965)
Supplement: S1 Data — The supporting data file is a zip-archive containing for three sinusoidal networks ASCII files with node positions of branch points, adjacency matrices and edge weights, respectively, as well as a file ‘readme.txt’ with information on the data format. The sinusoidal networks correspond to experimental data sets of adult murine liver tissue originally described in [14]. All three network sekeletons were processed as described in the main text. (ZIP) [file pcbi.1007965.s002.zip › readme.txt]

This supplemental data file accompanies:
- Karschau et al. Resilience of three-dimensional sinusoidal networks in liver tissue.

This supplemental data file contains processed experimental rawdata of sinusoidal networks of adult murine liver, corresponding to the experimental data sets originally described in Morales-Navarrete et al. : Liquid crystal organization of liver tissue, eLife 2019, which also provides a full account of experimental methods. Network sekeletons have been processed as described in the main text.

The structure of the network data is as follows: 

- the zip-archive contains data for three experimental networks with identifies 'exp1', 'exp2', 'exp3'
  (network 'exp1' corresponds to the network shown in Figure 1C of the main text)
  
- for each of the three networks, three files are saved as ASCII text files:

NODE POSITIONS 
- This file provides the position of the node points in three-dimensional space as Nx3 array, 
  representing the branch points of the networks.
  The length unit is one micrometer.
 
ADJACENCY MATRIX
- This file provides the adjacency matrix of the undirected network graph as an upper triangular 
  NxN matrix, i.e., a matrix element at position (i,j) with i<j equals one if and only if 
  node 'i' and node 'j' are connected by an edge.

WEIGHT MATRIX
- This file provides a weight for each network edge. For ease of reference, weights are stored as 
  an NxN matrix with a non-zero entry only at those positions, where the adjacency matrix 
  has a non-zero element. 
  Weights reflect the length of shortest paths connecting branch points in the unprocessed network.
  The unit of weights is one micrometer.

For future reference, we include the original names of the data sets
- 'exp1' : adult_m1_s3_fv2 
- 'exp2' : adult_m2_s6_fv3
- 'exp3' : adult_m3_s4_fv1
